# Supplementary material for: A homoeostatic switch causing glycerol-3-phosphate and phosphoethanolamine accumulation triggers senescence by rewiring lipid metabolism
Source: Nat Metab. 2024 Feb 19;6(2):323–42. doi: 10.1038/s42255-023-00972-y (PMC10896726; doi:10.1038/s42255-023-00972-y)
Supplement: Supplementary file 8 — Pathway enrichment analysis of transcriptomes of RAS OIS ± DMOG and DDIS ± rapamycin. [file 42255_2023_972_MOESM8_ESM.xlsx]

## Sheet: DDIS+RAPAMYCIN
Cluster

## Sheet: RAS+DMOG
Cluster
