# Supplementary material for: A homoeostatic switch causing glycerol-3-phosphate and phosphoethanolamine accumulation triggers senescence by rewiring lipid metabolism
Source: Nat Metab. 2024 Feb 19;6(2):323–42. doi: 10.1038/s42255-023-00972-y (PMC10896726; doi:10.1038/s42255-023-00972-y)
Supplement: Supplementary file 9 — List of genes overlapping between RAS OIS + DMOG and DDIS + rapamycin as shown in the river plot (related to Extended Data Fig. 5e). [file 42255_2023_972_MOESM9_ESM.xlsx]

## Sheet: CS_Up;Revert_Down-Blue
hgcSymbol

## Sheet: CS_Down;Revert_Up-Red
hgcSymbol
