# Supplementary material for: A homoeostatic switch causing glycerol-3-phosphate and phosphoethanolamine accumulation triggers senescence by rewiring lipid metabolism
Source: Nat Metab. 2024 Feb 19;6(2):323–42. doi: 10.1038/s42255-023-00972-y (PMC10896726; doi:10.1038/s42255-023-00972-y)
Supplement: Supplementary file 12 — Network metrics for overlapping gene–metabolite correlations in RAS OIS, RAF OIS, DDIS, RS and quiescence. [file 42255_2023_972_MOESM12_ESM.xlsx]

## Sheet: Gene-Met Networks Overlap
source

## Sheet: Node properties
nodeDegree
