# Supplementary material for: A homoeostatic switch causing glycerol-3-phosphate and phosphoethanolamine accumulation triggers senescence by rewiring lipid metabolism
Source: Nat Metab. 2024 Feb 19;6(2):323–42. doi: 10.1038/s42255-023-00972-y (PMC10896726; doi:10.1038/s42255-023-00972-y)
Supplement: Supplementary file 13 — Gene Ontology analysis of genes correlating positively or negatively with G3P. [file 42255_2023_972_MOESM13_ESM.xlsx]

## Sheet: Worksheet
Enrichment FDR	nGenes	Pathway Genes	Fold Enrichment	Pathway	URL	Genes
4.50171e-15	22	607	11.318	Cell Cycle Mitotic	https://reactome.org/download/current	CENPQ CDC45 MYBL2 NCAPG FBXO5 GMNN NUP155 NCAPH CENPK SGO1 CENPE NUF2 MAD2L1 ESCO2 RRM2 UBE2C H2AC20 H3C12 H2BC14 H4C13 H2AC8 H3C7
5.79489e-14	23	802	8.95549	Cell Cycle	https://reactome.org/download/current	CENPQ CDC45 MYBL2 NCAPG FBXO5 GMNN NUP155 NCAPH CENPK SGO1 CENPE NUF2 TOPBP1 MAD2L1 ESCO2 RRM2 UBE2C H2AC20 H3C12 H2BC14 H4C13 H2AC8 H3C7
2.41994e-12	17	423	12.55	M Phase	https://reactome.org/download/current	CENPQ NCAPG FBXO5 NUP155 NCAPH CENPK SGO1 CENPE NUF2 MAD2L1 UBE2C H2AC20 H3C12 H2BC14 H4C13 H2AC8 H3C7
2.40321e-08	13	383	10.5994	RHO GTPase Effectors	https://reactome.org/download/current	CENPQ KIF14 CENPK SGO1 CENPE NUF2 MAD2L1 H2AC20 H3C12 H2BC14 H4C13 H2AC8 H3C7
6.26835e-08	14	513	8.5221	Signaling by Rho GTPases	https://reactome.org/download/current	CENPQ MYO9A KIF14 CENPK SGO1 CENPE NUF2 MAD2L1 H2AC20 H3C12 H2BC14 H4C13 H2AC8 H3C7
1.70267e-07	11	296	11.6048	Cell Cycle Checkpoints	https://reactome.org/download/current	CENPQ CDC45 CENPK SGO1 CENPE NUF2 TOPBP1 MAD2L1 UBE2C H2BC14 H4C13
2.01836e-07	7	73	29.9441	PRC2 methylates histones and DNA	https://reactome.org/download/current	EZH2 H2AC20 H3C12 H2BC14 H4C13 H2AC8 H3C7
1.36037e-06	8	150	16.6546	Gene Silencing by RNA	https://reactome.org/download/current	NUP155 TARBP2 H2AC20 H3C12 H2BC14 H4C13 H2AC8 H3C7
2.07426e-06	7	107	20.4291	Transcriptional regulation by small RNAs	https://reactome.org/download/current	NUP155 H2AC20 H3C12 H2BC14 H4C13 H2AC8 H3C7
2.07426e-06	6	63	29.7404	RNA Polymerase I Promoter Opening	https://reactome.org/download/current	H2AC20 H3C12 H2BC14 H4C13 H2AC8 H3C7
2.09345e-06	7	110	19.872	Mitotic Spindle Checkpoint	https://reactome.org/download/current	CENPQ CENPK SGO1 CENPE NUF2 MAD2L1 UBE2C
2.09345e-06	6	65	28.8253	DNA methylation	https://reactome.org/download/current	H2AC20 H3C12 H2BC14 H4C13 H2AC8 H3C7
2.29527e-06	6	67	27.9648	Activated PKN1 stimulates transcription of AR androgen receptor regulated genes KLK2 and KLK3	https://reactome.org/download/current	H2AC20 H3C12 H2BC14 H4C13 H2AC8 H3C7
2.29679e-06	7	114	19.1747	Senescence-Associated Secretory Phenotype SASP	https://reactome.org/download/current	UBE2C H2AC20 H3C12 H2BC14 H4C13 H2AC8 H3C7
2.37751e-06	6	69	27.1543	SIRT1 negatively regulates rRNA expression	https://reactome.org/download/current	H2AC20 H3C12 H2BC14 H4C13 H2AC8 H3C7
2.94907e-06	6	73	25.6664	Deposition of new CENPA-containing nucleosomes at the centromere	https://reactome.org/download/current	CENPQ CENPK H2AC20 H2BC14 H4C13 H2AC8
2.94907e-06	6	73	25.6664	Nucleosome assembly	https://reactome.org/download/current	CENPQ CENPK H2AC20 H2BC14 H4C13 H2AC8
3.02336e-06	6	74	25.3195	Condensation of Prophase Chromosomes	https://reactome.org/download/current	H2AC20 H3C12 H2BC14 H4C13 H2AC8 H3C7
3.36316e-06	6	76	24.6532	ERCC6 CSB and EHMT2 G9a positively regulate rRNA expression	https://reactome.org/download/current	H2AC20 H3C12 H2BC14 H4C13 H2AC8 H3C7
3.96346e-06	7	130	16.8148	Oxidative Stress Induced Senescence	https://reactome.org/download/current	EZH2 H2AC20 H3C12 H2BC14 H4C13 H2AC8 H3C7
4.71197e-06	8	202	12.3673	Mitotic Metaphase and Anaphase	https://reactome.org/download/current	CENPQ FBXO5 CENPK SGO1 CENPE NUF2 MAD2L1 UBE2C
4.71197e-06	7	136	16.0729	Activation of anterior HOX genes in hindbrain development during early embryogenesis	https://reactome.org/download/current	EZH2 H2AC20 H3C12 H2BC14 H4C13 H2AC8 H3C7
4.71197e-06	7	136	16.0729	Activation of HOX genes during differentiation	https://reactome.org/download/current	EZH2 H2AC20 H3C12 H2BC14 H4C13 H2AC8 H3C7
5.44055e-06	8	207	12.0686	Cellular Senescence	https://reactome.org/download/current	EZH2 UBE2C H2AC20 H3C12 H2BC14 H4C13 H2AC8 H3C7
5.74261e-06	6	87	21.5361	Meiotic recombination	https://reactome.org/download/current	H2AC20 H3C12 H2BC14 H4C13 H2AC8 H3C7
6.4665e-06	8	214	11.6738	Mitotic Prometaphase	https://reactome.org/download/current	CENPQ NCAPG NCAPH CENPK SGO1 CENPE NUF2 MAD2L1
6.70008e-06	6	91	20.5895	B-WICH complex positively regulates rRNA expression	https://reactome.org/download/current	H2AC20 H3C12 H2BC14 H4C13 H2AC8 H3C7
6.70008e-06	6	91	20.5895	RNA Polymerase I Promoter Escape	https://reactome.org/download/current	H2AC20 H3C12 H2BC14 H4C13 H2AC8 H3C7
7.33655e-06	6	94	19.9324	Amplification of signal from the kinetochores	https://reactome.org/download/current	CENPQ CENPK SGO1 CENPE NUF2 MAD2L1
7.33655e-06	6	94	19.9324	Amplification of signal from unattached kinetochores via a MAD2 inhibitory signal	https://reactome.org/download/current	CENPQ CENPK SGO1 CENPE NUF2 MAD2L1
