# Supplementary material for: A homoeostatic switch causing glycerol-3-phosphate and phosphoethanolamine accumulation triggers senescence by rewiring lipid metabolism
Source: Nat Metab. 2024 Feb 19;6(2):323–42. doi: 10.1038/s42255-023-00972-y (PMC10896726; doi:10.1038/s42255-023-00972-y)
Supplement: Supplementary file 14 — Lists of vectors, antibodies, primers and siRNA used in this study. [file 42255_2023_972_MOESM14_ESM.xlsx]

## Sheet: Feuil1
Construct	Company	Catalog number
Ad-pAV-CMV-hGK	Vector Builder	AVL(VB220223-1608aev-C
Ad-GFP-U6-hGK-shRNA	Vector Biolabs	shADV-209946
Ad-h-PGP (G3PP)	Vector Biolabs	ADV-218767
Ad-GFP-U6-h-PCYT2-shRNA	Vector Biolabs	shADV-218426
Ad-h-PCYT2	Vector Biolabs	ADV-218426
Ad-h-AGXT2L1 (ETNPPL)	Vector Biolabs	ADV-200590
Ad-m-GPD1	Vector Biolabs	ADV-260506
Ad-GFP-U6-h-GPD1-shRNA	Vector Biolabs	shADV-210223
Ad-GFP-U6-shRNA	Vector Biolabs	1122
Ad-GFP	Vector Biolabs	1060
Ad-GFP-hP53(TP53)-shRNA	Vector Biolabs	1854
Primers	Sequences
GK-Forward	CCTAACCGACATGGAGAAAC
GK-Reverse	TCAGAGTGTGCCCTATCAA
RPS14	PMID: 32514071
IL1α	PMID: 32514071
IL1β	PMID: 32514071
IL6	PMID: 28518126
CXCL8	PMID: 28518126
p16	PMID: 28518126
p21	PMID: 22588717
CXCL1	PMID: 28518126
CXCL2	PMID: 28518126
CCL2	PMID: 26686024
CDKN1A-mouse-Forward	CCTGGTGATGTCCGACCTG
CDKN1A-mouse-Reverse	CCATGAGCGCATCGCAATC
CDKN2A-mouse	PMID: 22733129
IL1α-mouse-Forward	TCCATAACCCATGATCTGGAA
IL1α-mouse-Reverse	TTGGTTGAGGGAATCATTCAT
TNFα-mouse-Forward	AGCCCCCAGTCTGTATCCTT3
TNFα-mouse-Reverse	CTCCCTTTGCAGAACTCAGG
GK-Forward-mouse	GCTGGCTAAGAGACAACC
GK-Reverse-mouse	ACTGGGCTCCCAATAAGG
Antibodies	Company	Catalog number
p21	Santa Cruz	sc-6246
p53	Santa Cruz	sc-6243
GK	Abcam	ab126599
ACTIN	Proteintech	66009-1-Ig
PCYT2	Abcam	ab135290
p16	BD Pharmingen	51-16516N
Cyclin A	Santa Cruz	Sc-596
Rb-p (Ser807/811)	Cell Signaling Technology	9308
GPD1	Santa Cruz	Sc-376219
GPD2	Abcam	ab188585
EZH2	Cell Signaling Technology	5246
BMI1	Cell Signaling Technology	6964
SUZ12	Cell Signaling Technology	3737
BIP	BD Biosciences	610978
IRE1a	Cell Signaling Technology	3294
eiF2a- p S51	Cell Signaling Technology	9721
ID1	Santa Cruz	sc-488
Glycerol Kinase	Huabio	ET7110-96
Akt-p (Thr308)	Cell Signaling Technology	13038
siRNA	Company	Catalog number
Si Ctrl	Qiagen	1027281
Si p53	Qiagen	SI02655170
