# Supplementary material for: A homoeostatic switch causing glycerol-3-phosphate and phosphoethanolamine accumulation triggers senescence by rewiring lipid metabolism
Source: Nat Metab. 2024 Feb 19;6(2):323–42. doi: 10.1038/s42255-023-00972-y (PMC10896726; doi:10.1038/s42255-023-00972-y)
Supplement: Supplementary file 15 — Supplementary lipidomics raw data. [file 42255_2023_972_MOESM15_ESM.xlsx]

## Sheet: Feuil1
	Sample.Name	S01_a_cells_NA_Control_L1.D0	S02_a_cells_NA_Control_L2.D0	S03_a_cells_NA_Control_L3.D0	S04_a_cells_NA_Control_L4.D0	S05_a_cells_NA_Control_L5.D0	S06_a_cells_NA_Etoposide.Day.10_L1.D10	S07_a_cells_NA_Etoposide.Day.10_L2.D10	S08_a_cells_NA_Etoposide.Day.10_L3.D10	S09_a_cells_NA_Etoposide.Day.10_L4.D10	S10_a_cells_NA_Etoposide.Day.10_L5.D10	S11_a_cells_NA_Etoposide.Day.14_L1.D14	S12_a_cells_NA_Etoposide.Day.14_L2.D14	S13_a_cells_NA_Etoposide.Day.14_L3.D14	S14_a_cells_NA_Etoposide.Day.14_L4.D14	S15_a_cells_NA_Etoposide.Day.14_L5.D14	S16_a_cells_NA_Replicative.Senescence_RS1	S17_a_cells_NA_Replicative.Senescence_RS2	S18_a_cells_NA_Replicative.Senescence_RS3	S19_a_cells_NA_Replicative.Senescence_RS4		Total pmol TAG/µg protein
D5 TAG 50:0+NH4(-FA 16:0 (NH4))	D5 TAG 50:0+NH4(-FA 16:0 (NH4))	100842529.644	93304870.358	90572556.833	102863736.259	106587147.066	22803720.698	90829963.519	80037932.954	91764673.697	72188400.989	81433554.456	112177731.694	114239032.025	37261436.29	39851180.821	64810558.169	83773685.836	106562862.3	101843700.278
TAG 44:1+NH4(-FA 16:0 (NH4))	TAG 44:1+NH4(-FA 16:0 (NH4))	264849.65		351057.673	485808.7	141308.799	673634.65	887094.432	1048864.856	511767.838	581584.874	926005.6	462142.2	540611.708	265064.8	108736.81	407278.95	203101.6	467090.65	442935.329			S01_a_cells_NA_Control_L1.D0	S02_a_cells_NA_Control_L2.D0	S03_a_cells_NA_Control_L3.D0	S04_a_cells_NA_Control_L4.D0	S05_a_cells_NA_Control_L5.D0	S06_a_cells_NA_Etoposide.Day.10_L1.D10	S07_a_cells_NA_Etoposide.Day.10_L2.D10	S08_a_cells_NA_Etoposide.Day.10_L3.D10	S09_a_cells_NA_Etoposide.Day.10_L4.D10	S10_a_cells_NA_Etoposide.Day.10_L5.D10	S11_a_cells_NA_Etoposide.Day.14_L1.D14	S12_a_cells_NA_Etoposide.Day.14_L2.D14	S13_a_cells_NA_Etoposide.Day.14_L3.D14	S14_a_cells_NA_Etoposide.Day.14_L4.D14	S15_a_cells_NA_Etoposide.Day.14_L5.D14	S16_a_cells_NA_Replicative.Senescence_RS1	S17_a_cells_NA_Replicative.Senescence_RS2	S18_a_cells_NA_Replicative.Senescence_RS3	S19_a_cells_NA_Replicative.Senescence_RS4
TAG 44:0+NH4(-FA 16:0 (NH4))	TAG 44:0+NH4(-FA 16:0 (NH4))	1047042.688	515529.677	1487300.57	1216606.515	842731.808	3974964.365	3587060.339	3792180.371	2177352.282	2297471.757	3534417.254	1439200.787	1843255.142	662678.272	841549.069	1057733.824	792505.85	1205333.478	1119002.125		1	2.19474	1.46682	3.27666	1.67721	0.999132	11.9798	4.82222	5.20939	4.20056	4.69501	7.38736	3.51407	3.29402	3.82614	3.14064	7.85824	5.22963	4.55684	5.04475
TAG 46:2+NH4(-FA 16:0 (NH4))	TAG 46:2+NH4(-FA 16:0 (NH4))	236953.463	57203.25	451675.102	146308.313	207471.788	799965.45	692648.633	691752.742	491360.077	468846.638	948253.875	505368.713	441047.618	72164.1	215078.94	333098.925	325178.475	422864.025	530240.686		2	2.12701	1.61543	2.53494	1.25185	0.785378	8.55877	4.41583	4.50765	3.02877	2.82633	6.10942	2.96599	2.54108	2.43499	1.77279	8.6239	6.80373	5.47446	6.63118
TAG 46:1+NH4(-FA 16:0 (NH4))	TAG 46:1+NH4(-FA 16:0 (NH4))	1409106.899	760962.827	2102331.294	1409423.771	1144112.126	7414854.091	5708375.143	4481591.112	3162616.693	3249918.45	8374914.637	3199456.584	3568270.946	873748.134	1811507.933	1931931.616	1937188.17	2998647.756	2346238.235		3	3.68042	2.40216	5.94368	2.86279	1.95723	6.14745	7.95717	7.76227	6.96875	6.07214	13.562	6.13824	5.22776	5.22879	4.18945	16.162	12.79	10.8716	14.1374
TAG 46:0+NH4(-FA 16:0 (NH4))	TAG 46:0+NH4(-FA 16:0 (NH4))	4391141.146	2363345.76	5848391.552	4335177.64	3545909.605	25200356.543	14490503.6	14343570.122	9937847.791	13426084.153	25337691.9	8227579.23	9305514.578	4258283.504	6143047.346	6073159.433	5315092.774	8943393.732	6891116.182		4	8.06562	4.82732	9.75665	5.607	3.72174	6.63457	8.02915	9.85812	9.8181	13.3568	14.4673	9.32532	7.51629	6.09784	4.18847	18.5501	12.842	15.8762	15.3232
TAG 48:2+NH4(-FA 16:0 (NH4))	TAG 48:2+NH4(-FA 16:0 (NH4))	1770625.163	1045400.875	2681670.173	1473723.869	1371676.2	7076950.942	4478189.775	4714832.721	3312799.634	4810292.024	9913084.096	3409133.786	3979063.447	1031088.28	2373496.654	2787190.235	2902351.633	3763969.498	3445279.794		5	0.178069	0.117342	0.206234	0.175729	0.117495	0.103348	0.12249	0.127383	0.176104	0.188851	0.154737	0.147384	0.126088	0.0640838	0.0814348	0.277028	0.160566	0.171816	0.191102
TAG 48:1+NH4(-FA 16:0 (NH4))	TAG 48:1+NH4(-FA 16:0 (NH4))	8552232.761	5504715.463	14657841.692	8445472.113	7459345.465	58593626.488	33022338.525	33215605.995	23535345.581	32820561.891	67517547.266	23755580.94	25534568.566	8927255.305	14299428.761	19812561.561	18843491.05	26981223.503	25146056.676		6	2.162	1.05937	2.73838	1.27388	1.13981	0.79588	1.11533	1.0931	1.1046	0.767728	1.49584	1.17643	1.09031	0.781213	0.524557	3.88798	3.32212	2.80909	3.07645
TAG 48:0+NH4(-FA 16:0 (NH4))	TAG 48:0+NH4(-FA 16:0 (NH4))	18433137.163	7391981.344	23156845.637	15086643.552	13413621.859	98524757.36	62433467.933	53017184.945	35814563.132	51119443.348	97115531.499	33907656.756	40109097.326	14890482.32	22013295.747	27525207.726	23635676.132	38915095.224	36955274.803		7	7.88677	3.97354	11.083	4.34985	4.02436	3.32673	4.43945	5.08609	4.20339	2.26514	12.1259	6.16838	5.22786	3.49177	1.94294	24.5887	16.6333	18.6894	17.2304
TAG 50:3+NH4(-FA 16:0 (NH4))	TAG 50:3+NH4(-FA 16:0 (NH4))	1440288.865	1070965.666	2422918.944	1092058.698	1476479.118	3684673.645	2801906.868	2762272.291	1892397.337	2801190.758	6622177.525	2664967.84	3196584.783	891455.825	1115300.061	2528481.673	2378833.071	3610211.081	3217674.133
TAG 50:2+NH4(-FA 16:0 (NH4))	TAG 50:2+NH4(-FA 16:0 (NH4))	11264678.862	5609799.46	19424868.056	7958336.597	7392918.806	38459237.844	32557681.832	31236108.978	19981645.094	26735997.076	64288900.538	20851221.76	22637964.588	9681366.54	10780104.481	21855270.468	19860044.882	29848993.087	29337008.762
TAG 50:1+NH4(-FA 16:0 (NH4))	TAG 50:1+NH4(-FA 16:0 (NH4))	31795054.573	15508213.046	51619919.088	22393762.078	21444183.395	175140283.342	138402427.776	118267264.71	75450375.941	94352096.099	238767740.136	74602604.589	87118556.49	36277334.021	41172859.301	83768398.8	69456192.616	116165144.608	103627868.821
TAG 50:0+NH4(-FA 16:0 (NH4))	TAG 50:0+NH4(-FA 16:0 (NH4))	12883530.072	4999141.95	15429756.144	7955137.5	7840633.254	58778956.8	46113613.47	37518082.566	23081825.7	29820863.748	80052386.106	23857582.158	25311391.71	12015017.862	12510143.778	26660886.96	26646674.088	44331467.418	36265850.442
TAG 52:5+NH4(-FA 16:0 (NH4))	TAG 52:5+NH4(-FA 16:0 (NH4))	630576.902	415168.675	1425009.43	684068.066	498523.12	1031962.958	661281.481	874416.132	704270.527	697191.949	1380548.582	758721.563	813355.161	175620.633	115852.666	844784.349	660976.581	1591552.695	1075121.394
TAG 52:4+NH4(-FA 16:0 (NH4))	TAG 52:4+NH4(-FA 16:0 (NH4))	2192547.989	822200.319	3644418.638	1658746.409	1346219.066	1868959.664	2209235.465	1955322.294	1652511.9	3355419.413	3354137.498	1979929.026	1800786.666	487528.423	684930.064	2940113.03	2482693.595	3486675.4	3841353.443
TAG 52:3+NH4(-FA 16:0 (NH4))	TAG 52:3+NH4(-FA 16:0 (NH4))	6165902.642	2991065.033	11190241.051	4685628.337	3961407.434	10859259.874	11010759.376	10516778.554	6798992.26	10025793.266	21527552.992	7643111.749	9830723.89	2498460.538	3584141.384	13196394.576	10051365.456	18328404.668	18327886.898
TAG 52:2+NH4(-FA 16:0 (NH4))	TAG 52:2+NH4(-FA 16:0 (NH4))	19257330.136	10029002.315	33911426.454	15325669.92	11916514.843	77676079.219	73497928.838	68386924.038	41412202.638	48628380.222	166742403.626	42080510.771	48931955.829	21310876.875	22024184.072	70281464.669	66539228.008	103578659.078	93482754.2
TAG 52:1+NH4(-FA 16:0 (NH4))	TAG 52:1+NH4(-FA 16:0 (NH4))	13149581.124	6029070.203	16354377.72	8224164.902	7807124.56	67277661.942	53791099.127	46415618.459	25818416.671	30649521.041	96506132.984	27349289.968	31096661.31	11617666.196	13970340.988	44090800.228	46022013.869	69324040.77	58343833.788
TAG 54:6+NH4(-FA 16:0 (NH4))	TAG 54:6+NH4(-FA 16:0 (NH4))	2376690.143	1149463.436	4148925.627	1948154.03	1327652.891	4073710.394	4269422.421	3050517.252	2241767.297	1505222.657	7128877.238	2555356.874	3276748.001	692669.889	715729.248	4081169.756	5322322.145	6698876.58	5565170.951
TAG 54:5+NH4(-FA 16:0 (NH4))	TAG 54:5+NH4(-FA 16:0 (NH4))	4271066.29	1520844.241	6214073.824	2881240.367	2452582.462	4185693.125	3134880.591	3311938.667	2221754.228	1725461.111	7030468.187	3717141.667	4122818.192	954161.381	991034.765	6799220.325	5889776.297	9239818.36	8486096.816
TAG 54:4+NH4(-FA 16:0 (NH4))	TAG 54:4+NH4(-FA 16:0 (NH4))	4336557.272	1872596.838	7798096.498	2959007.047	3024648.225	4646674.969	5119690.375	4917926.636	2987528.441	2395171.39	9814303.389	4346998.174	4771149.465	1088510.712	1373589.883	10244667.623	9319716.922	14568427.426	14735100.647
TAG 54:3+NH4(-FA 16:0 (NH4))	TAG 54:3+NH4(-FA 16:0 (NH4))	2989061.912	1841760.663	5874365.181	2205752.625	1888865.21	8932717.63	9414055.974	9463773.696	4505758.637	3859844.195	17733361.126	5659928.858	6198774.38	1733800.144	2267814.085	11903365.998	11315781.009	15922049.632	16805739.882
TAG 54:2+NH4(-FA 16:0 (NH4))	TAG 54:2+NH4(-FA 16:0 (NH4))	1681044.223	1046269.077	3160109.896	1404188.535	1009551.832	10305301.431	9942722.736	8523859.245	4738941.77	5716599.313	17496380.372	5240330.64	5910326.451	2136957.871	3068327.379	9825877.806	8842744.361	13386576.053	13533446.957
TAG 54:1+NH4(-FA 16:0 (NH4))	TAG 54:1+NH4(-FA 16:0 (NH4))	1171914.995	526570.245	1647735.45	907880.464	665933.255	6753158.88	5700405.616	4531511.374	2763512.235	3387599.983	9680843.591	2849322.398	3265631.342	1129279.623	1443705.615	4594835.429	3994195.112	6022402.753	5388674.798
TAG 56:8+NH4(-FA 16:0 (NH4))	TAG 56:8+NH4(-FA 16:0 (NH4))	494786.469	342602.447	964442.751	343100.25	569687.098	1131861.9	734768.738	903917.408	488088.759	520276.727	2037774.454	805261.944	726522.527	249611.704	273405.89	658160.232	877278.071	1527487.232	1308040.804
TAG 56:7+NH4(-FA 16:0 (NH4))	TAG 56:7+NH4(-FA 16:0 (NH4))	2171682.096	1439422.752	3999281.04	1737614.112	1466091.12	2657327.424	2643937.152	2810988.864	2339706	1463082.048	7821446.016	2633796.048	3266067.216	724096.08	531818.544	5242037.616	5015434.224	8224939.152	7994789.424
TAG 56:6+NH4(-FA 16:0 (NH4))	TAG 56:6+NH4(-FA 16:0 (NH4))	4026409.442	1886738.958	6540294.418	2508239.605	1726839.92	4138053.153	4257910.997	3470419.114	2749366.637	1427125.431	9120380.623	3774820.364	4397051.288	1023926.249	864645.289	8099495.552	8572635.924	13062211.854	10757945.73
TAG 56:5+NH4(-FA 16:0 (NH4))	TAG 56:5+NH4(-FA 16:0 (NH4))	2906895.793	1057710.237	2884071.494	1548788.021	1199871.378	1979750.466	1939315.251	2156497.517	1489706.302	1046885.774	4172674.72	2058427.651	2327481.89	483452.622	397392.436	4499672.712	3733699.259	7493880.847	6543535.181
TAG 56:4+NH4(-FA 16:0 (NH4))	TAG 56:4+NH4(-FA 16:0 (NH4))	1266047.91	522706.417	1972295.582	897551.514	736315.387	1501709.951	1701321.847	1397511.702	996562.89	786803.706	3896432.41	1368576.277	1309598.737	441955.433	473876.165	4119743.628	3737409.664	5969671.153	5867585.856
D5 TAG 58:7+NH4(-FA 18:3 (NH4))	D5 TAG 58:7+NH4(-FA 18:3 (NH4))	19071133.1	24672572.9	20940031.04	20888745.26	16963770.12	12142876.5	19187416.42	19805059.7	21986740.5	16878734.18	19675567.6	25771456.94	26109449.4	8214117.9	9008594	15661912.44	20812530.66	22724509.14	21055871.98
TAG 48:3+NH4(-FA 18:3 (NH4))	TAG 48:3+NH4(-FA 18:3 (NH4))	255751.58	43499.366	104579.179	178250.392	151368.579	366259.3	228099.453	200639.904	152527.651	144752.515	27587.334	154032.283	247384.31		31888.856	275961.534	77465.192	296742.025	178128.006
TAG 50:5+NH4(-FA 18:3 (NH4))	TAG 50:5+NH4(-FA 18:3 (NH4))	43428.2	69726.909	161476.135	100476.82	88348.721	74189.152	99766.542	151033.568	136697.349	111797.116	134623.556	62346.268	61564.226		22311.213	45542.475	53751.161		71114.345
TAG 50:4+NH4(-FA 18:3 (NH4))	TAG 50:4+NH4(-FA 18:3 (NH4))	216759.366	133272.446	300883.1	339279.611	262972.481	475949.619	163156.644	275130.824	298674.5	308650.01	640841.855	400987.895	165413.097		100861.241	291930.908	260386.578	401271.332	367131.897
TAG 50:3+NH4(-FA 18:3 (NH4))	TAG 50:3+NH4(-FA 18:3 (NH4))	293791.072	260553.622	477870.027	334314.804	333145.832	594588.609	457399.219	311553.916	388115.106	324292.944	878613.707	533316.094	545570.965	76255.601	282348.038	395684.887	309442.404	575308.864	508160.195
TAG 52:5+NH4(-FA 18:3 (NH4))	TAG 52:5+NH4(-FA 18:3 (NH4))	305605.988	242305.318	533404.079	291019.713	188861.207	412337.996	244198.711	358304.788	217482.301	606209.353	639942.232	280050.834	306731.483	81400.825	27996.238	359610.965	224440.425	442058.238	391945.443
TAG 52:4+NH4(-FA 18:3 (NH4))	TAG 52:4+NH4(-FA 18:3 (NH4))	943097.459	454550.658	1549017.548	723118.313	634368.8	910803.005	875131.525	820963.582	702297.086	1000384.538	1994655.042	1021328.121	1081627.04	234104.676	244307.284	1518407.842	788972.194	1540260.623	1766257.802
TAG 52:3+NH4(-FA 18:3 (NH4))	TAG 52:3+NH4(-FA 18:3 (NH4))	338796.68		241019.111	188961.574	216870.318	406279.998	320460.091	316163.542	258216.606	234126.18	596237.573	304817.789	334279.843	67857.995		222746.537	501483.78	537682.493	393802.682
TAG 54:8+NH4(-FA 18:3 (NH4))	TAG 54:8+NH4(-FA 18:3 (NH4))	132501.725	112542.3	30996.266	109416.125		4886.452	73825.825	114466.1	127153.561	233799.414	119556.475	23374.17	172609.107	30780.8		127932.7	36311.725	89937.65	130810.705
TAG 54:7+NH4(-FA 18:3 (NH4))	TAG 54:7+NH4(-FA 18:3 (NH4))	145991.088	225427.556	371049.216	200827.938	118532.256	131748.899	216461.25	429174.353	401338.399	429455.272	390351.788	396483.894	309935.952	29583.038	92837.825	122263.086	170523.363	357526.642	500506.513
TAG 54:6+NH4(-FA 18:3 (NH4))	TAG 54:6+NH4(-FA 18:3 (NH4))	255883.445	202151.405	415999.92	445883.556	254663.312	434723.381	324114.668	399934.194	413628.936	623930.598	427745.144	207822.906	386020.059		125092.5	341756.559	198479.459	452467.271	243803.358
TAG 54:5+NH4(-FA 18:3 (NH4))	TAG 54:5+NH4(-FA 18:3 (NH4))	393268.619	364943.716	851979.989	609271.273	475011.423	336561.065	747987.267	862280.129	992047.262	587702.768	1092709.908	709928.144	581337.124	124396.663	198901.842	958944.757	743038.349	1080756.279	1062078.974
TAG 54:4+NH4(-FA 18:3 (NH4))	TAG 54:4+NH4(-FA 18:3 (NH4))	246619.378	80231.102	516509.858	192918.911	167148.77	432218.298	534001.208	460626.1	379771.201	413837.459	1040707.438	454422.783	490323.852	45236.849	142277.745	644565.411	597513.004	928425.867	843085.019
TAG 56:9+NH4(-FA 18:3 (NH4))	TAG 56:9+NH4(-FA 18:3 (NH4))	400104.874	214670.7	406108.768	338437.088	376472.9	140001.69	283276.8	155819.945	168441.5	275520.13	400817	233292.215	289239.383	41557.1	64718.913	131312.567	190572.5	433275.8	258539.26
TAG 56:8+NH4(-FA 18:3 (NH4))	TAG 56:8+NH4(-FA 18:3 (NH4))	536572.39	522964.469	565437.082	604920.912	557594.229	604753.666	517968.732	451003.434	518462.6	799666.089	617922.812	599850.406	554013.197	94690.75	325879.815	432244.336	497029.533	786522.521	505781.418
TAG 56:7+NH4(-FA 18:3 (NH4))	TAG 56:7+NH4(-FA 18:3 (NH4))	218528.688	314206.944	416800.752	235162.224	114754.08	637608.384	435313.728	187005.264	283543.536	629077.104	697427.712	254261.664	471463.92	95459.808	236268.24	499879.872	376143.84	759423.648	526587.6
TAG 56:6+NH4(-FA 18:3 (NH4))	TAG 56:6+NH4(-FA 18:3 (NH4))	200520.908	72496.172	210467.233	139400.12		197875.378	192174.892		361408.082	158834.133	118290.998	229924.867	137624.623	87351.687	47928.572	227497.83	359589.28	325626.507	293049.487
TAG 56:5+NH4(-FA 18:3 (NH4))	TAG 56:5+NH4(-FA 18:3 (NH4))	61926.635		161860.954	156393.597	97997.02	154208.229	30325.426	287659.399	292612.9	259564.623	190851.534	140558.538	87302.498		4335.298	153682.559	178178.369	256739.395	126001.231
D5 TAG 58:10+NH4(-FA 18:2 (NH4))	D5 TAG 58:10+NH4(-FA 18:2 (NH4))	2488193.391	3226517.463	2867680.593	3031544.652	2364860.757	1496868.429	2762759.22	2227679.802	2229111.273	1885172.604	2205747.405	2540473.377	2941703.19	833994.387	1335578.595	2004612.606	2423417.814	2227023.627	2416674.354
TAG 46:4+NH4(-FA 18:2 (NH4))	TAG 46:4+NH4(-FA 18:2 (NH4))	292058.641	201493.526	65224.477	69946.706	76562.05	170035.454	204072.806	272465.962	130135.78	190984.629	144360.529		169029.077		34271.353	33074.961	98744.566	293411.619	17062.661
TAG 46:3+NH4(-FA 18:2 (NH4))	TAG 46:3+NH4(-FA 18:2 (NH4))		70651.955	153915.68	177138.441	59110.083	161878.322	108307.775	170159.471	27797.981	60241.57	288249.418	153614.771	304450.976		60924.333	106021.925	162473.101	152946.085	191970.952
TAG 46:2+NH4(-FA 18:2 (NH4))	TAG 46:2+NH4(-FA 18:2 (NH4))	176106.806	218410.809	295793.606	270909.312	399725.75	387216.72	349219.681	384361.838	449573.543	373512.581	552634.438	242341.129	274315.105	65123.7	54133.636	176823.166	224023.768	109559.185	179083.135
TAG 48:3+NH4(-FA 18:2 (NH4))	TAG 48:3+NH4(-FA 18:2 (NH4))	199358.447	263305.341	424661.01	330828.437	336434.814	653176.217	716250.208	597252.831	443692.095	460872.986	1131557.657	378163.177	645359.685	171430.95	315103.585	424756.4	239852.147	542934.867	399316.227
TAG 48:2+NH4(-FA 18:2 (NH4))	TAG 48:2+NH4(-FA 18:2 (NH4))	829286.269	493666.624	1063202.064	605172.019	621061.502	1765592.083	1612759.993	1184141.782	992132.315	1007953.394	2803531.543	994909.87	1352751.749	328293.238	438151.54	1056435.488	869797.519	1064757.35	1235822.653
TAG 50:4+NH4(-FA 18:2 (NH4))	TAG 50:4+NH4(-FA 18:2 (NH4))	397406.282	145686.618	732287.097	404435.151	147319.142	441635.337	530262.774	710166.128	350618.931	559175.189	954952.628	424062.243	351441.635	86733.563	306064.107	462561.822	400222.247	553795.407	441410.796
TAG 50:3+NH4(-FA 18:2 (NH4))	TAG 50:3+NH4(-FA 18:2 (NH4))	1741336.764	1193519.902	3222766.062	1590797.167	1157528.466	3405806.749	3138373.684	2909188.997	2296150.888	2692686.271	7316881.64	2809036.674	2777785.555	676164.411	1180381.398	2784475.386	2427885.692	4016083.508	3192352.553
TAG 50:2+NH4(-FA 18:2 (NH4))	TAG 50:2+NH4(-FA 18:2 (NH4))	2810346.92	1687025.277	4299028.927	1697155.559	1807877.962	7773485.64	6647549.493	5320206.318	3515397.636	5628973.717	10357755.295	4472510.474	4617994.733	1107605.16	1986060.092	4384307.788	3808741.303	5884675.891	5544948.714
TAG 52:5+NH4(-FA 18:2 (NH4))	TAG 52:5+NH4(-FA 18:2 (NH4))	349146.489	260744.252	622463.169	243483.513	309050.231	358216.329	425497.64	402579.308	231325.147	466636.581	653877.3	328757.7	437823.513	50346.175	68694.768	441459.73	416388.276	754733.393	554477.953
TAG 52:4+NH4(-FA 18:2 (NH4))	TAG 52:4+NH4(-FA 18:2 (NH4))	1954279.444	1089036.166	3722679.418	1651064.334	1201494.507	2538738.29	3115936.72	3201284.736	1838611.611	5400020.174	7145650.637	2109010.842	2829427.91	696181.169	1006142.8	2930712.325	2784726.558	3998211.953	3440624.366
TAG 52:3+NH4(-FA 18:2 (NH4))	TAG 52:3+NH4(-FA 18:2 (NH4))	6134783.724	3291863.044	9920463.786	4830084.284	3369336.498	12291236.593	12404174.468	11487627.428	7644838.277	9655408.85	26788374.846	8295475.59	9947649.535	2579437.883	3620829.625	13138496.593	11942474.252	19060495.675	16784088.804
TAG 52:2+NH4(-FA 18:2 (NH4))	TAG 52:2+NH4(-FA 18:2 (NH4))	1837922.222	1092999.864	2898937.818	1405786.202	1018153.963	5228478.816	4500117.318	4178992.171	2142068.438	3981365.397	8529091.894	3397362.478	3021568.035	833489.254	687217.344	4717041.243	3799909.661	7061661.024	5826903.28
TAG 54:7+NH4(-FA 18:2 (NH4))	TAG 54:7+NH4(-FA 18:2 (NH4))	272795.05	211121.873	357901.841	288372.563	89805.443	66140.938	259314.805	336103.712	295108.838	489908.57	134121.315	272213.972	208918.778	20203.05	68751.941	266712.97	199329.064	334060.318	194151.311
TAG 54:6+NH4(-FA 18:2 (NH4))	TAG 54:6+NH4(-FA 18:2 (NH4))	767201.925	462928.853	1249685.622	1014388.554	494638.839	687471.815	1061153.904	1037417.121	1176904.881	3635382.425	395001.701	824163.276	708862.632	45706.875	216746.813	621469.163	457445.952	709074.327	808657.58
TAG 54:5+NH4(-FA 18:2 (NH4))	TAG 54:5+NH4(-FA 18:2 (NH4))	1307230.388	851381.345	2314661.452	1681292.356	768928.254	1184658.531	2070972.961	1858927.902	1743301.084	4240953.154	2535000.905	1171026.389	1345070.073	265395.588	597766.146	1855207.071	1740921.908	2777334.265	2771576.89
TAG 54:4+NH4(-FA 18:2 (NH4))	TAG 54:4+NH4(-FA 18:2 (NH4))	3589943.26	2031083.683	6053587.944	3962767.978	2026372.474	4903750.652	6473738.462	6261999.744	4802341.25	7637253.086	15311826.187	3820006.983	4275654.257	1105233.867	1596229.649	8399458.178	7749051.406	12998418.437	11394031.292
TAG 54:3+NH4(-FA 18:2 (NH4))	TAG 54:3+NH4(-FA 18:2 (NH4))	2408265.014	1610075.844	3180674.839	1140620.996	1118810.517	3995392.292	5018327.983	4748606.738	2965169.752	5282732.37	10172300.349	3509120.305	3745005.075	913914.112	1221221.169	7015594.698	6432604.429	10730437.534	9774618.265
TAG 54:2+NH4(-FA 18:2 (NH4))	TAG 54:2+NH4(-FA 18:2 (NH4))	373707.7	157266.065	454700.205	254031.403	256720.239	958544.852	1013273.058	967202.672	575715.142	1617444.401	1376914.959	601039.505	738509.114	214702.367	189867.234	1159724.071	1013461.815	1650249.736	1271324.231
TAG 56:8+NH4(-FA 18:2 (NH4))	TAG 56:8+NH4(-FA 18:2 (NH4))	493263.547	268746.614	1036838.626	256588.813	239008.307	261724.249	335343.971	482961.193	342387.979	394011.9	759340.127	475421.35	434239.482	22627.4	135764.4	801305.1	506263.48	1347713.523	745242.273
TAG 56:7+NH4(-FA 18:2 (NH4))	TAG 56:7+NH4(-FA 18:2 (NH4))	899431.104	544409.808	1158809.568	459398.112	435441.648	468868.128	446027.52	485954.304	424241.76	235914	841318.032	518146.848	611498.928	73597.296	153854.304	961995.792	972644.64	1195178.208	1382823.072
TAG 56:6+NH4(-FA 18:2 (NH4))	TAG 56:6+NH4(-FA 18:2 (NH4))	941237.702	377889.495	1437363.08	667269.884	739874.318	595732.323	814923.505	657490.873	416560.682	418137.37	1557898.054	656260.623	593821.007	188474.3	189503.773	1324823.746	1512538.244	2012753.957	1789261.821
TAG 56:5+NH4(-FA 18:2 (NH4))	TAG 56:5+NH4(-FA 18:2 (NH4))	624178.508	499604.657	1409981.714	442302.733	488677.817	642179.246	1228838.333	950408.668	451497.029	483742.035	1951007.954	664779.102	934973.276	105088.638	294764.798	1800566.04	1672706.262	2585284.438	3140814.827
TAG 56:4+NH4(-FA 18:2 (NH4))	TAG 56:4+NH4(-FA 18:2 (NH4))	488891.315	362285.539	582747.325	185955.494	239301.122	605375.402	1017176.476	888170.245	578409.178	909912.182	1825824.517	867198.265	778615.772	120526.855	241768.53	1636023.175	1082916.248	2093684.947	2074276.512
TAG 56:3+NH4(-FA 18:2 (NH4))	TAG 56:3+NH4(-FA 18:2 (NH4))	277433.618	121803.728	306558.584	175421.396	194978.531	247302.237	432321.006	640006.751	417577.329	521527.539	743744.255	320849.276	394343.138	74718.891	161646.713	640119.012	646366.266	1073058.441	1112793.104
TAG 58:9+NH4(-FA 18:2 (NH4))	TAG 58:9+NH4(-FA 18:2 (NH4))	318252.124	319405	430390.944	218646.052	235267.184	181556.844	286911.2	195451.716	184997.364	69872.736	636747.7	160205.5	292832.516		27916.5	711745	648916.276	890299.94	891012.188
D5 TAG 48:1+NH4(-FA 18:1 (NH4))	D5 TAG 48:1+NH4(-FA 18:1 (NH4))	36632087.661	46261086.508	38236172.403	41836706.639	33672180.1	24883150.747	36871117.621	34839034.087	38164577.256	32498822.72	35651240.833	45500742.469	49146616.142	15946858.122	17910949.667	29538176.096	33303147.332	41502494.761	36602452.861
TAG 46:2+NH4(-FA 18:1 (NH4))	TAG 46:2+NH4(-FA 18:1 (NH4))	306246.839	216001.232	329474.879	877386.969	217282.585	703599.975	944916.725	1285647.444	672349.4	380239.683	1325355.3	498988.35	543842.738	66663.788	229430.795	663425.693	392722.313	901831.238	667517.925
TAG 46:1+NH4(-FA 18:1 (NH4))	TAG 46:1+NH4(-FA 18:1 (NH4))	532339.679	660373.571	1178089.607	813375.216	660620.027	4225826.117	3975826.432	3510559.753	2083296.089	2581866.014	6010917.487	1937895.851	2337900.98	615252.758	974534.555	1492782.232	1275409.8	1803309.75	2260573.65
TAG 48:3+NH4(-FA 18:1 (NH4))	TAG 48:3+NH4(-FA 18:1 (NH4))	369317.16	196091.81	471765.376	318704.984	275736.559	858954.55	751416.5	673990.904	638929	492853.632	1182918.55	426325.825	426325.825	98539.05	236941.87	384221.304	310847.058	534090.65	484821.125
TAG 48:2+NH4(-FA 18:1 (NH4))	TAG 48:2+NH4(-FA 18:1 (NH4))	1377692.134	984208.275	2727830.138	1822117.023	1190694.146	7306071.27	6409027.437	6034460.829	4124952.551	4321861.89	12578889.988	3676756.453	4116767.497	1154731.748	2433268.974	4081834.756	2968247.894	4644819.631	4534901.925
TAG 48:1+NH4(-FA 18:1 (NH4))	TAG 48:1+NH4(-FA 18:1 (NH4))	4372006.509	2779311.217	7913278.523	4433272.123	3624053.602	32857047.223	21754467.43	18395496.041	14098937.684	14766896.177	40860213.908	12359586.265	14831708.775	4492134.069	7591732.629	11461435.648	10833939.792	16282432.842	14505443.771
TAG 50:3+NH4(-FA 18:1 (NH4))	TAG 50:3+NH4(-FA 18:1 (NH4))	2137853.738	1448755.164	5013203.312	1903492.441	1801121.833	6861905.046	6150907.125	5585205.919	3722093.619	4992404.823	15238243.045	4394497.071	5319742.616	1584011.61	2358909.01	4923927.025	4203117.107	6370055.225	5778354.988
TAG 50:2+NH4(-FA 18:1 (NH4))	TAG 50:2+NH4(-FA 18:1 (NH4))	12890793.56	8200412.049	28171286.124	11530951.364	10020397.743	61457841.958	51468840.358	44575580.884	29617500.852	38468508.286	110151373.432	32169501.636	36151400.434	13400456.132	17419018.746	35991628.463	35946867.05	49082017.309	52668976.866
TAG 50:1+NH4(-FA 18:1 (NH4))	TAG 50:1+NH4(-FA 18:1 (NH4))	20931828.176	10001215.794	30776025.47	15782780.874	14736814.688	122121199.446	87295392.446	69065769.733	48632915.71	61890120.819	152728226.81	52882247.491	54686435.387	19688573.224	27153931.6	55899103.205	56825378.282	76590217.686	79135544.611
TAG 52:4+NH4(-FA 18:1 (NH4))	TAG 52:4+NH4(-FA 18:1 (NH4))	1907155.442	1267824.636	3993441.951	1686453.454	1302553.034	3623149.4	3318522.49	2941494.712	2544534.2	2530886.8	8766805.518	3268676.538	3456178.638	545818.822	1304738.5	4709864.567	3789003.899	6038349.543	5950972.3
TAG 52:3+NH4(-FA 18:1 (NH4))	TAG 52:3+NH4(-FA 18:1 (NH4))	11632586.083	7860292.729	27930959.557	10062707.443	7761268.746	39249424.937	40350940.132	37077182.093	25699609.973	30324433.284	102640881.539	27482815.501	28860742.681	9189295.351	13317172.43	42637523.537	35323877.311	54615497.983	53673169.763
TAG 52:2+NH4(-FA 18:1 (NH4))	TAG 52:2+NH4(-FA 18:1 (NH4))	41437757.662	27205987.776	82431673.333	34702506.045	30402738.608	193526172.312	185062467.005	153714137.896	113996760.645	115657878.635	420113643.752	111142492.331	125193482.55	42852295.094	55760544.488	161683857.245	158485520.758	242745990.326	231213695.363
TAG 52:1+NH4(-FA 18:1 (NH4))	TAG 52:1+NH4(-FA 18:1 (NH4))	15140583.996	7134483.466	20056940.102	10129243.593	8917521.829	83176500.42	63042210.284	54701876.235	31936605.64	35445987.89	128699823.654	38214943.933	40518592.384	13405586.851	15235059.721	49492848.245	52541466.146	84691191.709	77021711.218
TAG 54:6+NH4(-FA 18:1 (NH4))	TAG 54:6+NH4(-FA 18:1 (NH4))	1255905.606	657697.875	2342766.981	900215.667	692290.763	1112547.677	1043067.453	997739.705	848662.161	745718.732	2193208.313	1153414.434	1332875.984	228886.559	230485.818	1617295.914	1495282.614	2613472.925	2388189.03
TAG 54:5+NH4(-FA 18:1 (NH4))	TAG 54:5+NH4(-FA 18:1 (NH4))	2853623.827	1830712.718	6364674.15	2936371.428	1733206.909	2323610.312	2481983.384	3394174.245	3851195.553	3671117.308	5563909.976	3005355.995	3322864.4	782523.822	1031530.811	5148965.057	4623960.132	6683749.424	6918088.675
TAG 54:4+NH4(-FA 18:1 (NH4))	TAG 54:4+NH4(-FA 18:1 (NH4))	7395244.801	4445508.074	17131966.301	9913394.729	5257366.652	11035956.296	13849961.299	14693889.6	10966129.516	10889044.355	32317255.996	11198222.506	12453127.27	3172297.557	3591695.283	23488806.323	20431572.395	30960570.247	33859608.05
TAG 54:3+NH4(-FA 18:1 (NH4))	TAG 54:3+NH4(-FA 18:1 (NH4))	22800728.985	16007750.984	52763883.442	26678270.363	15998578.875	76749788.344	89964754.389	84016326.786	54502713.514	48884657.077	241134318.808	52890400.007	59860682.984	20148991.943	22078206.345	127251161.079	114342011.599	177063866.906	176129734.87
TAG 54:2+NH4(-FA 18:1 (NH4))	TAG 54:2+NH4(-FA 18:1 (NH4))	15283071.896	16014623.937	26533042.555	9123563.963	9444979.974	62383564.968	66141607.569	56616087.724	33313205.396	33954708.41	143955030.589	35911743.502	39203413.732	13309235.434	13811745.294	84678002.971	79195001.067	125129398.528	118316578.662
TAG 54:1+NH4(-FA 18:1 (NH4))	TAG 54:1+NH4(-FA 18:1 (NH4))	2070893.102	1402488.147	2560281.897	1641909.714	1174529.255	9894224.658	10213305.073	8139545.34	3718880.923	5911313.057	17846471.814	4867282.985	5457104.078	1691434.25	2247616.726	8901343.161	8953965.509	15250875.246	14171253.087
TAG 56:7+NH4(-FA 18:1 (NH4))	TAG 56:7+NH4(-FA 18:1 (NH4))	3961221.888	1633957.584	6613273.104	2326510.56	1663566.144	3952011.648	3598452.576	3479227.2	2715424.752	1363211.952	10865745.216	3986266.656	4249020.24	871499.28	695871.024	7767839.664	7210602.432	11744195.472	10526316.384
TAG 56:6+NH4(-FA 18:1 (NH4))	TAG 56:6+NH4(-FA 18:1 (NH4))	5108539.31	2643868.27	11099114.723	4008146.626	2349210.601	4232237.156	5062179.553	4037410.829	3505978.26	2071032.376	11177067.3	5580886.416	5774781.69	1138260.763	844398.327	11351390.772	10489412.665	15891184.523	16822779.033
TAG 56:5+NH4(-FA 18:1 (NH4))	TAG 56:5+NH4(-FA 18:1 (NH4))	4933456.447	3052819.311	10826543.422	3586600.367	3281024.888	6087885.953	7513570.816	5706277.386	4105678.425	3517434.454	17038509.057	6241594.106	6577136.69	1440817.06	1533555.415	18021682.494	16248502.462	24245705.061	25662849.27
TAG 56:4+NH4(-FA 18:1 (NH4))	TAG 56:4+NH4(-FA 18:1 (NH4))	3896487.547	2833674.862	8699263.949	2573577.018	2051447.576	10039501.469	14772859.632	12502935.223	5730612.242	5806196.046	29422986.905	7947110.286	9150750.31	3029964.718	2721519.076	21612903.401	23968992.125	29932318.516	32151797.928
TAG 56:3+NH4(-FA 18:1 (NH4))	TAG 56:3+NH4(-FA 18:1 (NH4))	2529643.526	1703550.537	4969308.474	1950880.347	1818736.745	10624719.846	12055790.058	11233669.551	6136111.176	5784307.269	30075614.108	5601781.887	5964746.951	2869947.522	2935618.53	16555794.255	17116967.829	23355040.02	23890610.094
TAG 56:2+NH4(-FA 18:1 (NH4))	TAG 56:2+NH4(-FA 18:1 (NH4))	1001676.421	1028756.636	1842668.099	958192.848	616403.379	5368706.363	6651591.919	5478165.826	3062960.082	2991968.826	13882732.357	3022354.533	3732442.416	1322569.191	1409140.386	7305842.986	6434146.477	11225244.672	9925339.18
TAG 58:10+NH4(-FA 18:1 (NH4))	TAG 58:10+NH4(-FA 18:1 (NH4))	521583.741	243775.746	514698.034	534803.976	297742.951	582959.668	1173289.839	973417.263	615483.217	723234.571	1879476.1	496217.465	692646.182	165751.817	229998.298	1065335.314	1281688.928	1434087.744	1393419.227
TAG 58:9+NH4(-FA 18:1 (NH4))	TAG 58:9+NH4(-FA 18:1 (NH4))	667215.416	343027.892	1158940.168	649680.836	502541.264	912162.332	942941.908	796446.176	612493.04	418471.856	2068241.436	817743.196	752618.78	188246.744	246612.852	1090121.72	1065279.556	1678042.204	1698824.152
TAG 58:8+NH4(-FA 18:1 (NH4))	TAG 58:8+NH4(-FA 18:1 (NH4))	2249432.546	1489373.215	4773579.829	2282780.027	1366502.108	2073699.716	3057449.382	2599052.836	1999130.234	764398.066	9434992.507	2364654.521	2701683.223	714619.339	506261.48	7302643.405	7686297.403	10735246.408	10407281.555
TAG 58:7+NH4(-FA 18:1 (NH4))	TAG 58:7+NH4(-FA 18:1 (NH4))	4528393.414	1949326.352	8289634.275	2905029.958	2495084.995	3026774.166	3481520.032	3518008.07	2204486.995	1097147.088	9850894.8	3919925.987	4367627.053	861047.661	513290.166	10356351.149	10288227.933	17529682.518	16824210.208
TAG 58:6+NH4(-FA 18:1 (NH4))	TAG 58:6+NH4(-FA 18:1 (NH4))	2869778.349	1238170.343	4654671.403	1425937.481	1368545.175	1900070.239	2343870.113	2290975.296	1684889.357	961323.132	5044457.121	2653578.788	2154001.195	562008.938	188663.012	7682198.065	7243201.686	11350981.27	10705974.135
TAG 58:5+NH4(-FA 18:1 (NH4))	TAG 58:5+NH4(-FA 18:1 (NH4))	1107967.291	712894.944	2843773.049	817130.962	497951.198	1482041.818	2125252.106	1730878.478	1138626.365	717429.571	5465309.093	1576866.269	1432843.529	187317.154	413228.978	8074874.285	8134128.492	9432972.982	10555722.11
D5 TAG 50:0+NH4(-FA 18:0 (NH4))	D5 TAG 50:0+NH4(-FA 18:0 (NH4))	30127173.334	29428904.031	29527048.951	32318940.954	35530430.225	7877891.927	28562898.995	27073168.94	29717850.959	27498052.499	28763249.239	36144436.9	39344003.819	11029756.495	14307571.245	21576872.218	25205094.656	34284437.199	29937471.481
TAG 46:1+NH4(-FA 18:0 (NH4))	TAG 46:1+NH4(-FA 18:0 (NH4))	101089.21	51444.169	162833.479	219134.592	194330.556	257465.542	216379.566	448000.675	197066.218		527278.529	259963.549	174765.47		70247.002	175645.67	190563.3	352544.746	213978.38
TAG 46:0+NH4(-FA 18:0 (NH4))	TAG 46:0+NH4(-FA 18:0 (NH4))	394366.376	221309.67	455948.595	341780.084	293018.25	2044079.265	1715200.562	1461257.986	748859.436	855092.022	2056082.638	906164.026	498753.643	299725.137	244194.787	484308.04	614103.651	846159.483	763824.475
TAG 48:2+NH4(-FA 18:0 (NH4))	TAG 48:2+NH4(-FA 18:0 (NH4))	159046.035		75409.789	69253.447	110175.121	556853.735	323479.77	324045.002	106470.515	33980.488	580571.852	126673.037	230526.206	43427.413	110113.917	137070.415	170708.883	170433.468	246084.471
TAG 48:1+NH4(-FA 18:0 (NH4))	TAG 48:1+NH4(-FA 18:0 (NH4))	662420.155	391466.511	1050739.391	513462.989	491351.049	3659741.313	2238498.633	2110304.833	1031023.916	1357751.649	3841339.743	1212708.77	1046837.708	386095.619	723860.417	1191790.561	990732.327	1614738.814	1199791.983
TAG 48:0+NH4(-FA 18:0 (NH4))	TAG 48:0+NH4(-FA 18:0 (NH4))	2330002.619	969107.512	3027710.899	2234814.249	1702234.092	15384600.656	8253063.67	7476823.544	4503150.45	5140820.326	15386111.611	4932096.016	5177888.25	1767405.061	2716509.976	3603316.358	4034376.18	6388672.94	5468584.126
TAG 50:2+NH4(-FA 18:0 (NH4))	TAG 50:2+NH4(-FA 18:0 (NH4))	818356.323	513720.577	1694824.6	471393.23	657833.142	3581629.283	2635847.19	2764259.843	1316330.957	1541393.722	5435067.739	1497981.908	1699370.523	502231.489	705588.346	1886893.06	1956716.888	2764097.818	2251875.978
TAG 50:1+NH4(-FA 18:0 (NH4))	TAG 50:1+NH4(-FA 18:0 (NH4))	5103471.386	3115688.861	8330996.931	3078366.995	3404816.378	28371446.509	18650993.685	17259756.965	9575487.597	12698981.158	40439388.694	11099361.874	11615829.386	3192774.554	5705155.254	13051761.738	14241144.365	20336420.48	17253272.691
TAG 50:0+NH4(-FA 18:0 (NH4))	TAG 50:0+NH4(-FA 18:0 (NH4))	9395362.302	3744314.448	11955104.97	6354957.102	6316779.81	46750892.052	33808045.896	32084051.784	17255187.354	23633431.02	63530154.498	18412937.772	21428945.682	6558424.422	9533394.414	20623859.058	21934348.116	31856958.972	27317186.034
TAG 52:3+NH4(-FA 18:0 (NH4))	TAG 52:3+NH4(-FA 18:0 (NH4))	1242472.9	698836.993	1654672.421	859844.635	783384.127	1720760.584	1894262.486	1772942.386	643241.675	951064.412	4035819.456	1247396.422	1530612.846	446242.428	424588.345	1646610.271	1689395.018	2648706.095	2747690.539
TAG 52:2+NH4(-FA 18:0 (NH4))	TAG 52:2+NH4(-FA 18:0 (NH4))	6213953.61	2804632.811	9824983.96	3418036.248	3363197.464	18080629.565	17762502.472	15478233.602	8669599.33	11608385.659	35918586.211	10085613.19	12660764.899	3011790.461	4284954.186	16510044.531	15289683.851	25082839.848	22307353.323
TAG 52:1+NH4(-FA 18:0 (NH4))	TAG 52:1+NH4(-FA 18:0 (NH4))	17287524.461	9643962.307	23812111.432	10031759.758	11116118.141	90239316.673	76637982.343	68544049.545	33148664.568	45104947.42	141612453.549	38666363.742	46803206.831	13789035.07	17329494.836	65159035.752	59152664.813	102992887.849	89157039.668
TAG 52:0+NH4(-FA 18:0 (NH4))	TAG 52:0+NH4(-FA 18:0 (NH4))	7656135.69	2797222.256	8077032.86	4557120.19	4245681.377	25569654.744	27329528.187	23144180.591	11415049.334	14121865.112	47266888.985	13262388.486	14725555.215	5820299.631	5128746.315	18832777.478	18573618.775	31437867.603	24401457.773
TAG 54:5+NH4(-FA 18:0 (NH4))	TAG 54:5+NH4(-FA 18:0 (NH4))	826967.838	300388.345	1151781.239	444511.382	421195.069	543220.254	644435.346	790979.908	587269.666	395976.954	1390480.389	635806.019	843695.219		81708.155	875862.223	848713.434	1106605.761	1357703.191
TAG 54:4+NH4(-FA 18:0 (NH4))	TAG 54:4+NH4(-FA 18:0 (NH4))	1714260.166	920672.684	2411490.233	1398370.419	1129357.876	2258615.637	2496523.033	2715038.807	1362704.236	3329502.153	3949697.116	1938201.435	2465200.327	318991.405	666642.826	3071577.413	3029030.208	4519624.422	4481805.754
TAG 54:3+NH4(-FA 18:0 (NH4))	TAG 54:3+NH4(-FA 18:0 (NH4))	4029611.981	2337859.497	6001742.534	2635162.543	2198263.578	7054651.745	8478570.171	7352942.675	4257252.829	6567742.352	15830428.677	5929836.896	6971975.667	1270443.987	1699846.201	11363420.901	12382318.4	16263422.322	15467012.499
TAG 54:2+NH4(-FA 18:0 (NH4))	TAG 54:2+NH4(-FA 18:0 (NH4))	10434848.991	6786301.322	14921227.046	6362707.632	6155832.935	34545173.626	40761651.745	36922216.01	19558988.857	18234662.206	86995754.219	21025430.87	21972101.316	5308824.682	6684772.739	50859101.946	53259213.23	74713790.737	73094167.917
TAG 54:1+NH4(-FA 18:0 (NH4))	TAG 54:1+NH4(-FA 18:0 (NH4))	6025774.128	8183325.052	6670155.627	2525265.833	2881537.331	26719826.783	23106720.343	19845712.601	10340993.493	14539784.831	43021632.824	11588063.179	12357875.241	3464752.455	4448658.388	24494834.873	23781947.034	36619037.223	35116812.244
TAG 54:0+NH4(-FA 18:0 (NH4))	TAG 54:0+NH4(-FA 18:0 (NH4))	1046603.078	419778.428	531627.242	607344.701	710228.114	955538.656	1996941.3	1833652.708	896694.184	1282794.075	2417644.593	1346070.187	1451918.945	283349.428	460021.573	1250308.227	1298441.618	2090747.558	2270916.846
TAG 56:6+NH4(-FA 18:0 (NH4))	TAG 56:6+NH4(-FA 18:0 (NH4))	2022503.442	795172.58	2540456.408	919053.834	1012745.737	2234380.05	3112569.9	2106056.117	1267887.776	697091.144	4691271.973	1616782.74	1849733.038	355311.947	192993.746	3433381.7	3576161.562	5852185.083	4902418.304
TAG 56:5+NH4(-FA 18:0 (NH4))	TAG 56:5+NH4(-FA 18:0 (NH4))	3352108.412	1520718.839	4103067.796	2079913.166	1909684.811	3582542.67	4528330.565	4235455.814	2582650.183	1675663.399	6888951.297	3991696.718	3602132.23	628651.622	706013.649	7588438.374	6205978.514	10754142.77	9938980.818
TAG 56:4+NH4(-FA 18:0 (NH4))	TAG 56:4+NH4(-FA 18:0 (NH4))	3135330.702	1976131.584	5122899.4	1829067.79	1788100.553	5594548.399	8606254.694	8479631.196	3453454.962	2542310.06	12335761.958	4802262.44	5881492.346	1215758.48	1359539.618	10825964.503	10824999.595	16819208.95	16036666.592
TAG 56:3+NH4(-FA 18:0 (NH4))	TAG 56:3+NH4(-FA 18:0 (NH4))	1760604.983	1473861.539	2667404.142	1273677.62	1216664.534	6123232.616	8131896.123	8270379.546	2627259.824	2417634.122	12368688.462	4542167.253	4106423.256	905641.094	1428330.638	9498798.056	8992041.767	13969978.62	13834104.785
TAG 56:2+NH4(-FA 18:0 (NH4))	TAG 56:2+NH4(-FA 18:0 (NH4))	572291.408	552572.709	1116218.226	638822.811	383047.055	3896164.745	4720311.808	4186888.497	1328929.998	1810838.455	7856284.264	2190836.104	1952267.425	643300.394	1055373.925	4839868.979	5056772.698	7170686.177	7879972.311
TAG 56:1+NH4(-FA 18:0 (NH4))	TAG 56:1+NH4(-FA 18:0 (NH4))	471295.76	527794.113	522769.848	274380.037	206759.341	2292051.96	1864530.355	1540835.679	672002.34	830577.995	3594648.815	1217690.717	833263.514	210973.813	362570.665	1642507.1	1716746.034	2708591.113	2390103.94
TAG 58:9+NH4(-FA 18:0 (NH4))	TAG 58:9+NH4(-FA 18:0 (NH4))	105533.424	133091.788	240097.996	257624.528	117693.952	243017.408	225142.8	353790.08	296806.216	192198.312	622486.644	223633.8	372356.816	30839.936	9033.88	436722.708	349409.956	581033.408	463174.472
TAG 58:8+NH4(-FA 18:0 (NH4))	TAG 58:8+NH4(-FA 18:0 (NH4))	449958.553	267337.278	496217.592	375348.823	342293.141	522686.689	612174.092	532507.201	228898.426	156675.402	790875.212	296812.901	470621.876	48297.6	164765.25	678748.309	612582.61	1097931.229	1003078.768
TAG 58:7+NH4(-FA 18:0 (NH4))	TAG 58:7+NH4(-FA 18:0 (NH4))	2018540.506	786431.152	2189884.131	1293117.322	829833.158	1300892.768	1455862.266	1439713.571	985080.422	454429.856	3997539.555	1699964.586	1455898.496	175345.072	185839.811	3851124.458	3245048.237	6244490.592	5566364.182
TAG 58:6+NH4(-FA 18:0 (NH4))	TAG 58:6+NH4(-FA 18:0 (NH4))	2467307.458	1364160.426	3371185.941	1231285.199	1428780.119	2096924.962	3178067.718	2937425.896	1182903.977	677290.81	4891860.588	2466431.716	2443759.058	242330.897	387194.73	5335475.247	5444326.958	8702093.238	7452383.232
TAG 58:5+NH4(-FA 18:0 (NH4))	TAG 58:5+NH4(-FA 18:0 (NH4))	1568298.401	746429.438	1589501.609	571244.225	726291.425	1884775.913	1572434.335	1692503.29	757939.176	658131.065	2253894.97	1471111.997	1414924.502	285244.562	219643.488	3072866.362	2715430.212	5250719.741	3860610.845
TAG 58:4+NH4(-FA 18:0 (NH4))	TAG 58:4+NH4(-FA 18:0 (NH4))	777377.818	367142.13	1021861.306	315128.566	397462.9	1224093.088	1281397.43	1577018.392	628508.98	614261.944	3172613.92	845398.654	928971.598	258799	259844.266	3062262.832	3312969.58	4372434.28	4474693.116
D5 TAG 58:10+NH4(-FA 20:4 (NH4))	D5 TAG 58:10+NH4(-FA 20:4 (NH4))	31334013.849	38293898.535	34645749.264	35521454.172	25080260.28	18368722.689	30126029.997	30298424.331	34204975.317	25412803.713	28061523.756	37648614.021	39133437.096	12940092.021	14134443.585	23372628.441	25316475.204	33029949.621	33189902.877
TAG 48:4+NH4(-FA 20:4 (NH4))	TAG 48:4+NH4(-FA 20:4 (NH4))	63077.967		100278.763	175243.566	105297.289	150699.75	276204.301	194848.029	92338.01	200483.75	341401.961	104743.074	58091.83	15294.9	13531.488	67652.042	101885.627	311062.278	240770.516
TAG 50:5+NH4(-FA 20:4 (NH4))	TAG 50:5+NH4(-FA 20:4 (NH4))	152038.263	73388.708	507527.182	235762.813	271784.61	200977.562	239753.989	299305.146	113239.754	47695.392	354465.823	163165.347	320280.446	18170.988	19552.903	199003.135	248279.173	298789.918	257065.65
TAG 50:4+NH4(-FA 20:4 (NH4))	TAG 50:4+NH4(-FA 20:4 (NH4))	574821.279	399878.073	1132531.43	423775.125	503544.236	635290.907	516114.851	471550.824	382685.963	332633.565	992162.016	423775.125	512238.758	150401.979	162194.063	525681.77	619225.182	1144362.164	872982.279
TAG 52:6+NH4(-FA 20:4 (NH4))	TAG 52:6+NH4(-FA 20:4 (NH4))	308322.19	186102.012	674141.605	334001.75	174604.825	222746.238	189968.905	155705.03	315683.401	221233.351	405271.138	131502.605	249012.888	35752.3		302206.665	231919.525	347444.615	463278.303
TAG 52:5+NH4(-FA 20:4 (NH4))	TAG 52:5+NH4(-FA 20:4 (NH4))	1963235.449	789059.132	4358100.419	1590248.399	1386093.248	1340617.948	1032604.755	793875.426	885652.269	955658.86	2465475.716	1349373.477	1589712.001	383477.875	531693.25	1994711.689	2224824.764	3394231.839	3083293.862
TAG 52:4+NH4(-FA 20:4 (NH4))	TAG 52:4+NH4(-FA 20:4 (NH4))	2888119.26	1107280.387	5408492.856	1911181.896	2238866.323	2963579.029	2127113.882	1930973.45	1744237.487	1349215.847	3870099.574	2699243.009	2235845.071	544896.446	639455.045	4044654.526	3828193.585	5431593.669	5515514.826
TAG 54:7+NH4(-FA 20:4 (NH4))	TAG 54:7+NH4(-FA 20:4 (NH4))	350257.392	248611.037	635166.575	234076.386	296569.229		145281.095	206219.266	190460.887	113521.9	266268.503	185100.344	298957.038		60368.638	385231.757	147101.293	529321.834	465097.3
TAG 54:6+NH4(-FA 20:4 (NH4))	TAG 54:6+NH4(-FA 20:4 (NH4))	2141094.777	1081161.006	4544764.485	1480167.591	1084349.903	971630.013	1052322.374	1020872.195	936752.3	635937.554	2787262.973	1348112.25	1239037.364	299981.438	401566.17	2383354.686	2510845.113	3458747.966	3532242.696
TAG 54:5+NH4(-FA 20:4 (NH4))	TAG 54:5+NH4(-FA 20:4 (NH4))	8382102.169	3345687.939	14871049.788	5690017.874	3953642.58	5411248.082	5015043.99	5075938.201	4106514.289	2818504.027	11898830.947	5084403.911	6556278.696	1932720.869	1422285.511	11881048.721	11260892.138	17637235.032	17542972.679
TAG 54:4+NH4(-FA 20:4 (NH4))	TAG 54:4+NH4(-FA 20:4 (NH4))	4897834.205	1433547.575	6240727.104	2402397.041	2282398.868	5152133.605	4775943.462	4127098.109	3003872.313	2155151.941	6359096.474	3394018.956	4017922.047	960204.869	949282.642	6291967.039	6378218.553	10607274.774	10073267.79
TAG 56:8+NH4(-FA 20:4 (NH4))	TAG 56:8+NH4(-FA 20:4 (NH4))	931272.95	305584.021	1532719.08	556899.666	478616.732	221288.102	170868.352	149435.285	255518.439	115348.582	363913.523	357190.234	382168.916		44025.05	590583.01	516249.05	1021869.125	862574.196
TAG 56:7+NH4(-FA 20:4 (NH4))	TAG 56:7+NH4(-FA 20:4 (NH4))	1861047.072	729319.152	3000678.48	1066591.056	1016658.96	700828.416	547475.952	801371.568	492078.72	268594.608	1499385.744	718825.776	881463.264	106764	130370.16	1883055.216	1667269.92	2702371.008	2689651.824
TAG 56:6+NH4(-FA 20:4 (NH4))	TAG 56:6+NH4(-FA 20:4 (NH4))	4214734.143	1686373.553	7954064.255	2741416.269	2438955.862	2901679.46	3634388.803	3779211.864	2772928.385	2224449.472	8555152.595	3283596.302	3701828.155	1045466.45	1001862.453	8865120.48	8508792.838	12113626.115	12006295.168
TAG 56:5+NH4(-FA 20:4 (NH4))	TAG 56:5+NH4(-FA 20:4 (NH4))	6136186.523	2988896.313	8950859.786	3144927.65	3111377.33	6684223.66	10320652.386	8875785.505	5423602.989	3957979.049	14363996.634	6242279.249	7667021.057	2134305.203	1647558.779	13344851.252	13682256.321	21332843.804	19750513.338
TAG 56:4+NH4(-FA 20:4 (NH4))	TAG 56:4+NH4(-FA 20:4 (NH4))	1065981.128	668708.813	1315279.879	851066.579	710282.563	2767007.596	3202259.872	2556693.097	1642881.899	948122.539	3476856.935	1846971.756	2035753.052	507596.746	404430.358	3185129.801	3310621.009	5750916.664	3819505.612
TAG 58:10+NH4(-FA 20:4 (NH4))	TAG 58:10+NH4(-FA 20:4 (NH4))	1533857.07	501093.583	1962981.64	768608.221	615601.902	247937.746	337194.45	278862.073	253013.013	130589.049	623728.766	433751.25	458495.942	64622.65	64371.2	1073874.556	800252.7	1697036.05	1344068.644
TAG 58:9+NH4(-FA 20:4 (NH4))	TAG 58:9+NH4(-FA 20:4 (NH4))	2239943.504	662487.216	2840302.172	1121824.804	871427.38	547217.724	492680.452	652749.136	577715.62	380068.812	698954.716	626011.668	582820.064	16347.5	60005.888	1233531.044	1547660.58	2344597.684	1970128.268
TAG 58:8+NH4(-FA 20:4 (NH4))	TAG 58:8+NH4(-FA 20:4 (NH4))	4431538.238	4024566.562	5523359.821	3862733.378	3661515.515	2946014.744	3122089.682	3222252.868	3626266.316	2923248.463	3881164.95	3450368.47	3522985.924	1027523.39	1545150.906	3618502.477	4302619.87	5400281.437	5793325.294
TAG 58:6+NH4(-FA 20:4 (NH4))	TAG 58:6+NH4(-FA 20:4 (NH4))	664106.363	451089.671	1267001.38	471632.364	537830.406	643207.334	1259025.082	700573.468	675625.894	452641.848	1464349.337	811611.514	924002.43	185009.054	116801.838	2121059.203	1619371.776	2401278.524	2649105.458
TAG 60:11+NH4(-FA 20:4 (NH4))	TAG 60:11+NH4(-FA 20:4 (NH4))	677993.371	395201.125	1405737.344	302839.768	318040.998	160388.404	203064.983	345228.367	310576.145	114243.723	709407.875	229168.313	265548.415	26998.125	55539	838558.677	1005508.911	1425192.45	1082294.664
TAG 60:10+NH4(-FA 20:4 (NH4))	TAG 60:10+NH4(-FA 20:4 (NH4))	1451322.878	840744.166	2471262.469	847498.61	1129473.509	576292.142	676158.338	399409.234	494033.175	388930.896	1189662.746	732413.826	988214.483	100287.963	105797.68	1982625.854	2179014.971	3797832.841	3076623.616
TAG 60:9+NH4(-FA 20:4 (NH4))	TAG 60:9+NH4(-FA 20:4 (NH4))	1654639.94	551667.371	2005832.319	1001638.266	823642.681	500524.867	569368.566	463603.82	175832.837	232745.411	878762.912	562911.19	849980.463	40834.983	150602.151	1418663.782	1298558.228	2768288.375	2647275.33
TAG 60:8+NH4(-FA 20:4 (NH4))	TAG 60:8+NH4(-FA 20:4 (NH4))	565801.238	217860.47	610554.739	204722.979	397895.34	213414.758	326803.054	360001.82		100512.197	326848.335	224333.509	226576.947		76447.723	925613.704	661023.861	1559913.896	1079873.736
TAG 60:7+NH4(-FA 20:4 (NH4))	TAG 60:7+NH4(-FA 20:4 (NH4))	244561.68	297766.197	404350.212	136546.938	66844.801	38073.807	243188.594	266220.211	323113.739	176839.916	366896.044	137098.643	197211.821	53523.6	113762.353	629474.591	517350.883	1247421.022	1099078.306
TAG 60:6+NH4(-FA 20:4 (NH4))	TAG 60:6+NH4(-FA 20:4 (NH4))	87684.574		138830.134	214230.714	86381.227	253308.475	142843.125	403176.908	266523.137	181912.65	360506.192	299889.232	256948.787	14670.375		373206.104	285208.562	418127.307	696349.682
TAG 60:5+NH4(-FA 20:4 (NH4))	TAG 60:5+NH4(-FA 20:4 (NH4))	167661.836	61916.808	245512.995	94988.259	239583.695	310916.537	205089.129	215543.151	164743.524	214152.989	341456.862	182000.075	220821.65	20595	75944.063	277770.944	445140.33	486919.347	601444.023
TAG 60:4+NH4(-FA 20:4 (NH4))	TAG 60:4+NH4(-FA 20:4 (NH4))	113554.047	167237.101	253837.357	111945.266	156881.984	21614.531	233726.554	204537.771	499237.364	215414.043	155582.187		84167.514		50982.525	249078.988	109242.677	445655.245	403927.851
D5 TAG 62:16+NH4(-FA 22:6 (NH4))	D5 TAG 62:16+NH4(-FA 22:6 (NH4))	5226704.21	5915368.12	5205410.09	6476967.83	4301467.1	3408044.57	5198791.02	4539409.69	6346605.7	4531803.14	4237103.66	5506924.87	6391162.57	2096415.82	2310876.22	3594551.69	4675641.84	4944069.71	5370564.01
TAG 50:7+NH4(-FA 22:6 (NH4))	TAG 50:7+NH4(-FA 22:6 (NH4))	16685.197		37623.088	102785.672	49628.851	171518.532	169886.984	144931.844	104937.77	67778.211	238297.949	67971.348	220487.039		64608.925	108725.095	105938.404	144426.009	85204.687
TAG 50:6+NH4(-FA 22:6 (NH4))	TAG 50:6+NH4(-FA 22:6 (NH4))	121711.969	103214.62	258079.785	209739.04	196382.092	303901.844	332102.298	413960.519	214978.79	184077.509	611948.757	286160.652	229840.695	59563.525		229382.584	168641.587	433409.045	437850.322
TAG 52:7+NH4(-FA 22:6 (NH4))	TAG 52:7+NH4(-FA 22:6 (NH4))	348456.267	181184.24	691865.007	266059.09	189817.526	572923.577	446919.747	380361.234	496236.145	271456.54	1060543.368	434819.225	442587.113	144382.25	92315.391	698968.796	744402.191	903108.659	587033.327
TAG 52:6+NH4(-FA 22:6 (NH4))	TAG 52:6+NH4(-FA 22:6 (NH4))	1165161.812	495445.965	1690556.914	802802.843	741331.467	2177316.952	1424924.852	1387352.948	1186473.946	775544.537	3422309.886	1441062.311	1449723.776	309176.482	509235.063	1787848.331	1652730.981	3308888.537	2187766.032
TAG 54:8+NH4(-FA 22:6 (NH4))	TAG 54:8+NH4(-FA 22:6 (NH4))	646848.893	475544.122	1596603.944	654092	348571.398	640617.705	368401.929	610931.547	438164.688	335541.501	1956273.744	543844.793	561907.352	50499.75	107059.47	951386.433	1147311.996	1652909.722	1531021.602
TAG 54:7+NH4(-FA 22:6 (NH4))	TAG 54:7+NH4(-FA 22:6 (NH4))	3646698.628	1790169.171	6956069.815	2505568.792	2097482.575	4158836.325	3358268.341	3406586.34	3139142.213	1788953.14	12099466.186	3455606.636	5033622.617	1188264.513	971578.143	7166325.843	6091837.211	10816803.403	9233494.222
TAG 54:6+NH4(-FA 22:6 (NH4))	TAG 54:6+NH4(-FA 22:6 (NH4))	4962529.172	2245762.559	7311851	3614661.333	3272090.711	8838196.968	6567706.509	5669124.743	5212177.236	3149948.469	16779403.731	5104922.927	6975119.31	1775597.586	1697920.917	8882135.228	9226786.235	15870158.31	14111032.52
TAG 56:8+NH4(-FA 22:6 (NH4))	TAG 56:8+NH4(-FA 22:6 (NH4))	3777148.595	1818536.592	7852555.836	2400310.657	2144859.116	2725446.719	3059863.95	2491764.705	2315438.231	1362031.748	10051032.052	3082239.497	3349006.705	979372.9	900771.215	7763022.165	6931337.321	11675067.448	11057536.188
TAG 56:7+NH4(-FA 22:6 (NH4))	TAG 56:7+NH4(-FA 22:6 (NH4))	12113659.92	6103748.064	21934578.192	8414471.328	8147319.264	13792371.792	14113203.024	13623769.296	10444563.696	5846859.12	44705717.76	14287540.272	15648857.04	4463628.672	3637501.632	33575067.936	28297761.792	51848168.352	43266137.568
TAG 56:6+NH4(-FA 22:6 (NH4))	TAG 56:6+NH4(-FA 22:6 (NH4))	5306800.495	1839867.417	5591000.055	2400654.735	2661924.404	6948032.731	5523877.615	5484115.935	3695901.303	2060491.594	15063021.56	4889509.537	4712621.239	1063951.694	975454.399	11423343.666	11243097.278	18428873.361	16773143.859
TAG 58:11+NH4(-FA 22:6 (NH4))	TAG 58:11+NH4(-FA 22:6 (NH4))	437699.467	301651.843	717075.259	355457.477	352645.819	162601.498	265593.038	38070.005	295218.014	140699.53	446357.683	241046.342	349305.216		27654	388690.546	551304.11	1009272.451	722044.934
TAG 58:10+NH4(-FA 22:6 (NH4))	TAG 58:10+NH4(-FA 22:6 (NH4))	1009877.513	356741.167	2171429.666	953936.929	624362.42	341660.202	420255.426	472931.183	549649.584	216498.45	976362.246	455595.214	744458.963	89264.75	132262.7	1633769.218	1166931.172	2128834.036	1922041.556
TAG 58:9+NH4(-FA 22:6 (NH4))	TAG 58:9+NH4(-FA 22:6 (NH4))	2842453	921504.048	4226288.492	1879091.304	1556823.228	925546.156	1181709.972	1454762.516	1027212.516	414968.964	3893226.036	1622760.492	1845851.052	290985.5	76453.988	5180954.324	4718673.18	7564120.036	6305485.268
TAG 58:8+NH4(-FA 22:6 (NH4))	TAG 58:8+NH4(-FA 22:6 (NH4))	7024388.857	3389620.151	12446082.23	4414795.07	3881160.925	4835422.894	5769472.316	5114079.922	4279426.96	1931553.842	22377948.372	5630540.245	7176113.755	976259.513	777603.434	19866465.122	18598210.394	32890828.604	25831045.656
TAG 58:7+NH4(-FA 22:6 (NH4))	TAG 58:7+NH4(-FA 22:6 (NH4))	5893381.786	2305235.686	7907145.917	2882190.717	2653673.507	4254332.579	6684033.779	5632502.778	3328345.952	2028709.171	17557485.325	5180963.302	5803431.766	1260574.371	849093.642	15373170.611	16857141.629	25470255.005	23136187.971
TAG 58:6+NH4(-FA 22:6 (NH4))	TAG 58:6+NH4(-FA 22:6 (NH4))	843722.054	354915.081	827916.421	315281.212	412389.928	1579953.32	923563.553	749274.789	672263.85	272049.756	2361308.452	554910.395	923120.649	216509.594	130904.304	1752943.57	1340920.045	3198235.956	2533847.744
TAG 60:12+NH4(-FA 22:6 (NH4))	TAG 60:12+NH4(-FA 22:6 (NH4))	2293018.51	817081.01	3008367.744	1499812.569	1170894.361	931187.348	1174886.222	843539.169	854665.375	287082.851	2827240.926	1182131.623	1003659.875	287666.925	57934.422	3215821.099	3468435.334	4938871.428	4377740.458
TAG 60:11+NH4(-FA 22:6 (NH4))	TAG 60:11+NH4(-FA 22:6 (NH4))	2556353.206	933857.43	3598906.63	1866026.063	1485158.114	624877.517	675594.909	890053.615	832395.905	363525.382	2156460.064	1072240.048	1506304.074	35763.002	71554.802	3170468.499	3418764.855	5799668.303	4392217.478
TAG 60:10+NH4(-FA 22:6 (NH4))	TAG 60:10+NH4(-FA 22:6 (NH4))	2649702.829	1133610.941	4147996.149	2015848.75	1447586.64	670191.878	1123149.062	875436.044	756935.977	277656.417	2844709.373	1294236.274	1651917.321	67256.406	136413.85	5146014.143	4852211.251	7093686.829	6601546.462
TAG 60:9+NH4(-FA 22:6 (NH4))	TAG 60:9+NH4(-FA 22:6 (NH4))	1839494.171	771047.371	2945860.052	1298852.493	854382.098	1182942.792	1361123.579	1735762.531	1026259.843	473217.861	3580553.48	1444312.202	1927555.665	274582.543	270145.926	5183120.79	4509899.174	8090689.3	7024489.618
TAG 60:8+NH4(-FA 22:6 (NH4))	TAG 60:8+NH4(-FA 22:6 (NH4))	667056.445	379132.789	1191802.768	671757.374	537235.48	797745.971	975255.43	938039.057	642956.982	384868.993	2741777.617	986406.757	1100054.387	251682.871	321597.866	2869270.758	3227613.669	3929262.281	4075995.476
TAG 60:7+NH4(-FA 22:6 (NH4))	TAG 60:7+NH4(-FA 22:6 (NH4))	397618.59	184090.305	617804.387	295110.603	245350.124	416565.944	483571.316	554926.509	462750.635	365191.523	1156010.947	461138.752	497398.932	242039.895	113879.693	1136367.786	1151716.708	2045999.309	1621221.61
Corrected Areas PC Species
	S01_sample_a_cells_NA_NA_Control_L1.D0	S02_sample_a_cells_NA_NA_Control_L2.D0	S03_sample_a_cells_NA_NA_Control_L3.D0	S04_sample_a_cells_NA_NA_Control_L4.D0	S05_sample_a_cells_NA_NA_Control_L5.D0	S06_sample_a_cells_NA_NA_Etoposide.Day.10_L1.D10	S07_sample_a_cells_NA_NA_Etoposide.Day.10_L2.D10	S08_sample_a_cells_NA_NA_Etoposide.Day.10_L3.D10	S09_sample_a_cells_NA_NA_Etoposide.Day.10_L4.D10	S10_sample_a_cells_NA_NA_Etoposide.Day.10_L5.D10	S11_sample_a_cells_NA_NA_Etoposide.Day.14_L1.D14	S12_sample_a_cells_NA_NA_Etoposide.Day.14_L2.D14	S13_sample_a_cells_NA_NA_Etoposide.Day.14_L3.D14	S14_sample_a_cells_NA_NA_Etoposide.Day.14_L4.D14	S15_sample_a_cells_NA_NA_Etoposide.Day.14_L5.D14	S16_sample_a_cells_NA_NA_Replicative.Senescence_RS1	S17_sample_a_cells_NA_NA_Replicative.Senescence_RS2	S18_sample_a_cells_NA_NA_Replicative.Senescence_RS3	S19_sample_a_cells_NA_NA_Replicative.Senescence_RS4
37:4	521434696.022	428806553.64	456697453.649	386822417.21	326402726.472	327190978.944	421058160.375	529450157.59	496278716.893	391825283.969	413716060.968	401524321.479	445696384.77	355929682.435	192423627.229	246688787.238	354877129.303	502441309.594	233357662.547
30:0	847206296.165	625438835.338	904327397.539	683057455.963	782736048.202	1568430384.307	1120281898.133	1294150180.262	1055506417.906	1389779827.632	1274126339.448	847904802.696	1261238240.837	759509146.642	728722605.715	328092952.766	460414464.408	784703061.504	307312321.464
32:0	2031317156.324	1314377473.585	1906954897.621	1215032547.195	1324467116.382	2335801072.529	1947684476.114	2301576188.9	1882048729.122	2497972599.335	1922978313.547	1427897719.092	2043187386.644	1575060546.522	1311762293.803	847721398.086	1084955404.439	1940328434.474	856346692.644
32:1	3766955964.51	2645621303.715	4556077143.54	2535561518.34	2770837137.795	7107475923.945	5084261054.685	6191624476.17	4807715898.495	6027508247.46	6268668480.645	3717593887.77	4925025189.6	3531223711.32	2860283055.915	1616125043.055	2233435565.595	3576555703.68	1915855340.7
32:2	526225438.976	450798632.076	673399708.359	362902730.088	451497977.987	1162807504.275	758854969.162	861209423.552	669173724.491	841044822.726	1040909427.842	520555034.148	762467710.507	494565502.303	432457676.518	180670905.559	242134115.331	388582174.519	188801975.019
32:3	51903142.2	46386212.25	48782584.2	33612380.55	47553212.7	105363354.6	64001521.5	70826238	54745737.9	63752638.95	87827864.25	51870252	77051911.65	39544449	34069233.45	13179744.9	18056118.15	31603070.1	14158027.8
34:0	437088916.676	254668280.338	289406664.655	255429696.686	276948469.282	417829910.753	404441423.049	416122802.694	264433311.472	247592238.091	271934682.989	164387471.313	349351092.223	170238546.153	156611580.684	189873419.108	249607627.651	315241524.41	149455444.913
34:1	10018881834.682	6303965487.955	9549134809.978	6330116954.074	5877028022.688	14929393450.061	12936690808.157	15503569153.142	11710604011.306	12162609155.088	13759149690.922	9404540424.778	12450930495.84	8994764108.016	6421494815.597	5001817151.29	6953301121.45	12142190929.363	5716940366.074
34:2	2613502894.156	1797934355.461	3107946735.643	1943462697.436	1980068496.542	4395826140.446	3387745759.182	3970096260.786	3004285968.6	3404414995.947	3913586976.081	2359171526.422	3225851905.839	2032654110.247	1626493257.677	1024653209.017	1488679156.382	2544764233.911	1353998956.028
34:3	313811802.098	225454523.983	358726382.344	241747197.3	261212007.63	578529592.578	385344172.777	468949786.821	325965892.608	405316159.041	504316988.966	286556415.357	413450924.073	228905758.394	191104331.967	106427628.652	142548540.471	256190064.357	114084517.658
34:4	74719281.325	49949912.675	84001385.975	58949834.125	64198991.246	94536293.8	67814406.075	86945237.6	72339796.1	72741332.95	84847730.5	68749753.15	101764162.175	49808205.85	35621732.575	27464464.3	34442346.25	62128701.7	30645792.775
36:0	102792084.032	70809083.357	87172120.423	73956714.577	74652231.938	42494233.089	90782061.254	60574693.624	59043306.368	30600659.69	55299087.029	76006211.224	76940827.319	30086091.943	34485345.756	22738292.962	44348867.123	59312634.181	30400876.728
36:1	1562028319.549	987740911.368	1201623546.69	790540418.765	963984728.615	2011718571.596	1896413891.332	2274407283.899	1749937308.423	1678610394.766	2077977863.651	1220208268.407	1880722022.813	1232789443.552	799982669.83	882615653.835	1337018544.909	2347147161.685	955556064.665
36:2	3261034807.138	2509756609.499	3406979166.683	2123491519.457	2611488379.038	4816342884.338	4061799566.301	4781003859.047	3707397275.382	3992596105.39	4860809958.497	3022708961.811	4363669571.677	2642577588.636	1851173975.451	1800781483.578	2586340533.854	4543719158.656	2080847639.902
36:3	940791971.583	709701415.283	968470616.021	651051310.199	760953256.768	1282894335.921	1404622512.389	1588315657.977	1128752191.564	1292195021.38	1423288927.502	920322882.692	1387662716.911	854491321.839	595949899.977	489391355.257	719156947.413	1230125368.298	575166322.84
36:4	1073866144.583	745041348.171	1379366189.666	786612802.256	849837668.261	1041368533.758	1157172874.521	1199469733.436	1184675724.372	1089461574.058	1002734961.764	842844008.238	1278027148.967	865213702.244	475977591.205	518208911.346	728348473.1	1350270673.779	586252028.279
36:5	316535657.688	214038602.41	347412362.126	229450404.931	270912725.107	359793271.57	330289171.063	358369279.394	360912826.318	355386994.776	306150048.778	270827595.295	379519163.41	251557019.194	154810874.016	96008187.391	149921743.68	289953397.872	122195488.162
36:6	48534193.457	38034692.977	48426438.673	37407743.396	47709766.961	61605313.523	57813622.562	60159490.987	55451316.596	48658231.469	54719545.83	43941226.094	60108464.167	36751479.644	23915829.014	15296377.204	23875869.019	41527022.789	14831714.785
38:2	105639627.782	81649222.528	118511855.973	67494496.667	71376270.741	191036362.04	162196539.294	163443421.949	76749149.136	151259805.672	132380844.509	89104220.512	137639699.915	53764625.586	64260387.11	65819849.258	82601213.88	113131885.477	66635279.47
38:3	330887476.983	252084105.172	373368342.46	199456864.009	253402771.967	507835699.693	741646527.758	850148032.459	473174578.26	515716441.281	575466706.005	416296634.26	625077297.975	317447445.051	226962320.917	297008499.374	430568734.418	729206913.222	340470548.864
38:4	974608363.186	669094301.305	940802178.227	591172795.278	745731430.042	852865840.374	1211425138.445	1307100991.196	969803820.325	915684018.946	897404391.174	889952273.259	1217333288.055	717333535.95	464832248.512	564160698.27	788565366.699	1441902492.719	633228961.092
38:5	1033028528.338	728082635.485	1079682434.346	660083683.326	788284052.185	815031020.107	842567141.071	960335638.099	931230236.16	786389531.025	832876036.722	835807542.791	1302551206.873	632668502.241	367504074.097	441482301.001	608592511.6	1102623977.491	487120353.892
38:6	455238596.425	290657221.612	408743321.012	292666099.56	379221308.96	505845134.492	423072849.624	459780327.779	421076165.45	398259809.59	420428677.423	364330938.794	555390716.438	282800653.625	155517719.268	131543608.484	217254525.981	365706804.104	170226131.495
38:7	72627741.227	53843523.531	66211123.352	53731609.826	57488762.769	60857972.098	74053937.777	71151969.711	65064561.851	54202022.309	65638238.789	54649881.226	81815149.46	44830137.92	30029694.476	21056521.099	33522974.138	59729691.848	23926295.023
40:3	55508962.832	39677181.482	48786991.638	31070849.317	32125380.302	35846806.38	44554304.995	42068222.658	32978733.572	28845607.006	29586493.028	29257906.154	48727345.128	23907576.462	16618876.52	19040033.258	27767268.329	46789347.066	21895191.872
40:4	79603546.986	46459027.693	67045726.368	41771485.261	52007318.45	50341902.195	56747458.96	63509410.84	51642896.805	50409107.048	53866608.83	45646336.744	68855365.651	35625687.565	25810135.261	30424040.032	44623543.09	69682031.502	35707572.91
40:5	193966805.101	110635041.66	144164352.344	99103462.142	137105760.221	122659716.489	112913298.467	131443542.028	113489246.118	99682101.81	102756426.884	117505003.092	170288655.4	77649835.966	51211142.575	52624786.476	80096652.673	151037849.899	62797876.845
40:6	279181229.811	173737281.663	229841593.119	170027696.696	246948201.467	229847949.672	184160104.717	218642393.288	190128134.719	174047207.07	185612509.643	180581147.538	277224279.811	120575480.757	78378929.387	67695494.658	115935994.999	210505774.969	95662172.023
40:7	161494414.865	92095182.49	124913680.553	101095114.361	135501475.672	152995198.334	123530616.647	142260004.806	118509454.21	113741170.228	141335155.482	107936576.808	162296635.084	80560435.127	48021502.164	45347917.173	75039090.627	127057826.934	61996622.398
40:8	39520999.085	28698411.528	29820910.172	22802193.803	26582160.697	18196897.399	22942239.995	21414443.432	16166616.09	14172882.22	17499000.749	16880451.274	23159120.164	11569074.989	7790683.007	8115130.746	11343494.218	22362998.438	10024517.359
O-32:0	442854164.678	283831221.704	420460041.2	322646535.862	339415331.558	410340769.011	321218444.665	340791208.881	293884430.855	360544246.076	287810498.16	256505958.528	344093143.383	206050185.97	217739470.437	111436083.917	156888630.971	304044177.326	123861462.76
O-32:1/P-32:0	363475539.957	237415338.009	429878917.216	276185667.149	274635719.434	528011539.18	381507089.502	394002093.396	297064398.627	374946302.925	398470155.081	249108336.328	347108294.837	205286014.581	194808762.957	126900582.667	172438464.846	300451255.631	139718303.225
O-32:2/P-32:1	80959060.99	51939238.835	86275280.367	48225200.994	52622032.146	127006183.25	81591201.941	87649577.517	61278524.45	69035938.15	107165211.273	62417578.1	91284189.433	46126569	34448216.8	33438660.2	46033299.1	77348968.25	35196377.5
O-34:0	308238371.267	193806596.016	261517605.463	182057920.758	213880315.66	278449070.622	255829352.501	289597494.058	219191209.153	234351133.011	229512872.685	182759177.051	258379300.919	161316298.97	109965122.322	96801222.907	138244079.112	237634743.297	104245848.15
O-34:1/P-34:0	1364752016.082	851003003.214	1445007048.03	918007689.69	1026544968.54	1572535977.012	1222515375.354	1339988376.636	1195842982.698	1472351395.788	1342350436.518	968343655.734	1372947598.386	879598250.622	710799420.24	489172202.064	652691987.766	1182500453.862	487061031.366
O-34:2/P-34:1	374308460.774	220884808.562	392912318.955	226967333.142	250393829.98	432723637.545	336298873.919	369455218.648	278879058.267	342197954.546	398254489.487	243849045.31	372890605.405	212170259.571	154181877.387	130345766.023	171036844.273	317274270.445	133123969.162
O-36:1/P-36:0	583145356.391	377600939.808	523932993.641	321931581.913	408010643.647	659316548.175	605514873.355	659025876.924	514857059.242	565683872.021	590449640.937	464910717.13	647642278.76	378677611.561	283280088.947	249126846.844	356933137.3	603226560.981	262513297.988
O-36:2/P-36:1	496702394.755	362937812.677	530364799.589	334067673.596	421391253.211	630011492.803	511219868.539	616916387.647	483451013.055	563144026.304	624050929.029	434061337.418	582335737.312	347952219.418	259087128.838	192745545.766	272955078.077	484535818.986	213299069.392
O-36:3/P-36:2	155983793.716	93515021.045	160153191.026	87648545.579	107561621.107	166794055.12	150650879.302	178676783.95	122967082.037	143719051.784	173060401.621	105440346.676	156314036.558	95096074.54	72238913.221	56873153.707	77812958.312	133622941.972	56533889.795
O-36:4/P-36:3	186331624.761	89722148.975	186706731.584	128509506.831	131816009.906	113164063.458	89511883.684	106826923.348	82979101.618	78168455.978	101771766.284	68595089.86	105569138.959	61121997.474	39624439.21	51177529.459	71534157.755	121787910.606	53371332.937
Protein infused	0.960008	0.747888	1.10692	0.92355	1.32388	3.28822	1.59693	1.49756	1.02819	1.46403	2.14821	1.0334	1.2351	1.25215	1.7351	1.01659	1.08785	1.55044	1.32625
Corrected Areas PE Species
	S01_sample_a_cells_NA_NA_Control_L1.D0	S02_sample_a_cells_NA_NA_Control_L2.D0	S03_sample_a_cells_NA_NA_Control_L3.D0	S04_sample_a_cells_NA_NA_Control_L4.D0	S05_sample_a_cells_NA_NA_Control_L5.D0	S06_sample_a_cells_NA_NA_Etoposide.Day.10_L1.D10	S07_sample_a_cells_NA_NA_Etoposide.Day.10_L2.D10	S08_sample_a_cells_NA_NA_Etoposide.Day.10_L3.D10	S09_sample_a_cells_NA_NA_Etoposide.Day.10_L4.D10	S10_sample_a_cells_NA_NA_Etoposide.Day.10_L5.D10	S11_sample_a_cells_NA_NA_Etoposide.Day.14_L1.D14	S12_sample_a_cells_NA_NA_Etoposide.Day.14_L2.D14	S13_sample_a_cells_NA_NA_Etoposide.Day.14_L3.D14	S14_sample_a_cells_NA_NA_Etoposide.Day.14_L4.D14	S15_sample_a_cells_NA_NA_Etoposide.Day.14_L5.D14	S16_sample_a_cells_NA_NA_Replicative.Senescence_RS1	S17_sample_a_cells_NA_NA_Replicative.Senescence_RS2	S18_sample_a_cells_NA_NA_Replicative.Senescence_RS3	S19_sample_a_cells_NA_NA_Replicative.Senescence_RS4
37:4	207854762.094	152225517.135	198122755.706	169931371.077	134438976.844	72267345.563	142498476.843	184065647.022	194837921.777	103064245.801	155375582.336	135156009.277	144576167.135	135717363.535	81959075.221	100517396.408	131326107.325	149449100.224	79354059.996
32:0	14506852.848	8545803.984	17001486.432	11647196.624	11392299.248	17207970.72	20488667.472	25251251.072	25559465.856	23592833.536	22942871.456	13858863.36	20603299.744	19929506.704	19881416.432	10587009.904	16517670.608	21479161.632	9109001.504
32:1	66373744.055	44129621.804	122137017.82	67712930.982	56724399.848	103570300.433	121010862.235	148350892.973	129138936.831	129630003.33	160831979.51	62564559.517	83849724.961	95412779.226	95379774.567	40196541.78	52314806.719	65448573.964	34900986.915
32:2	8485576.225	7468815.039	17706128.2	9219616.481	8538905.6	19402326.568	17965212	21155084.325	18752159.65	22232531.625	26417433.125	9910537.125	12742811.75	13789812.825	15437593.55	4329181.7	5886593.375	8052153.85	4148443.6
34:0	22480614.347	10051004.076	16769233.279	13836273.669	13089681.351	8909149.158	16883240.347	25676139.441	20368845.33	10939929.027	20141282.015	14422527.475	21811198.242	17642806.485	17968987.024	16966867.754	25553609.622	38480088.792	15536988.63
34:1	453110088.979	299502428.202	647205778.553	386470204.113	380170591.567	513581846.186	687387039.964	796205323.049	800830178.475	714412250.184	941890945.609	437261608.341	614308958.567	568921725.065	514086747.135	318658515.704	421041871.684	567641636.863	269243130.351
34:2	105702003.117	79591910.531	193787880.515	113817438.899	108287475.233	176057101.441	205856388.943	248398211.86	234866023.457	243526944.485	289368138.688	121437848.082	162375869.546	167896290.799	163068987.707	70412083.068	88006724.869	120527515.451	60017877.933
34:3	11657427.199	8953933.498	20582573.882	11849894.006	12252566.746	23440373.539	19081144.639	23677835.41	21997490.388	21199650.168	29233471.666	13171615.858	20165288.813	14798496.026	14137378.104	5476890.533	7747373.182	9548957.237	4621381.5
34:4	3839353.313	2680509	5463321.45	3248332.8	3408132.375	4729551.938	4494016.088	5394920.888	5257524.975	5322753.338	6706823.85	3517573.275	4741249.425	3732688.088	3650012.625	1350365.888	2127951.413	2761796.625	1323798.713
36:0	14210117.225	9280567.283	27685381.527	17164405.045	11980868.269	25370415.018	22330520.043	34637765.387	37584760.446	24059398.181	38930231.2	17024517.791	21991788.132	20519957.126	16093081.748	12293655.026	10156265.324	22715175.898	10338277.533
36:1	673957043.742	393057490.432	719612936.23	484615149.628	472516371.962	500764340.457	764703966.48	895280922.122	741186507.601	555255133.616	999485080.23	486853720.98	641143747.334	555208950.33	413636324.263	435591844.334	623047750.483	805088934.13	438439201.715
36:2	487478645.924	352495454.213	741631003.254	426393399.132	435889032.473	589451228.826	770619604.961	908211540.261	912331142.079	850802812.751	1082227276.768	516616786.506	687562371.103	664991642.672	591080695.079	365964122.027	498199468.146	690718019.008	328401552.987
36:3	84491921.14	54795769.298	132286090.228	66931991.418	74747380.84	93558602.033	125432729.73	157695254.723	135664127.115	131486760.735	161148687.563	81906777.288	112857944.238	100297044.1	91145311.758	49398815.098	60544432.823	89035485.77	40721725.66
36:4	115419150.405	55961364.329	140658875.851	82220676.541	90908899.1	82292415.091	93768036.333	116669269.636	132844817.939	120390325.528	133625608.754	70091620.161	98754867.308	97826605.536	78248168.293	41688286.764	52840950.697	73190160.048	31189641.961
36:5	29211322.398	12573431.042	28303788.253	18782966.018	24524680.158	28617462.091	28028885.935	33352192.045	43106679.791	40911772.252	38781007.615	20153049.824	31205714.44	29104588.403	22707780.743	9111191.928	11969055.957	18227028.977	7291162.246
36:6	4470131.749	2777285.131	5207740.833	3027043.963	3641122.802	6837591.534	6815878.31	8046924.058	9839547.723	9542464.117	8957424.89	5182831.435	6804906.564	6111348.244	5331955.393	1957250.119	2917224.346	4482449.422	1677070.071
38:0	23377115.12	14171374.521	29364919.632	19850790.974	23945701.869	24303014.901	28703481.044	35327633.99	36320712.62	24220013.148	41182160.13	19882498.221	26933436.198	25346587.676	17308924.142	15211370.579	21938599.062	29585636.613	12479670.405
38:1	23593832.688	14198427.188	27973498.395	15726164.81	19805032.161	22718022.401	35883151.07	42266417.526	40491557.473	26904545.421	45606817.955	19402573.118	32061098.398	27602554.928	20784848.997	20219036.235	27972985.393	36048877.215	20088325.369
38:2	36564331.728	26849904.082	55670032.259	25874715.149	30980261.609	46499448.042	86846322.887	118442357.017	71285224.844	53204525.504	96201390.554	40258683.032	62686992.78	45818691.031	45417744.763	38489073.983	54479495.894	74894664.099	41759578.759
38:3	280945588.519	198755183.524	382031274.589	157433850.918	195180107.738	281701540.554	665627784.917	766128681.442	455023711.651	379817224.453	517094351.922	337963227.197	512910915.053	315742869.032	268003536.342	280363396.091	360254562.176	483596371.955	227237412.694
38:4	885480966.669	441860433.699	866500835.31	532263656.334	632274430.112	484509844.496	818428271.242	931081976.462	869433992.299	588525591.915	756647551.078	516228268.158	688101968.882	586169045.088	442284646.341	298018437.467	426827130.978	665760089.264	277436884.43
38:5	280935207.353	147907129.256	298008952.098	202960514.957	242024709.212	241918497.907	277196079.732	338965147.092	410466158.502	319433905.076	354660357.709	203346482.882	274888357.172	283019574.152	228782644.834	101682431.193	147138084.694	217194067.319	98382719.692
38:6	94625744.036	66257386.798	131012708.292	79382143.812	93655511.585	173407399.728	206897523.398	256474370.645	293058487.43	234416882.877	235627085.351	154378853.729	218671787.081	200938449.973	175479853.036	103129022.801	138184471.941	199199018.49	92518390.913
38:7	10352437.76	7038707.462	15548334.499	8979978.784	9622232.808	16485557.43	17774181.13	20863741.028	24370709.663	22496258.827	23047102.918	12411117.933	17587303.648	16785731.427	15895200.091	7744503.71	10555444.553	14708554.033	6277706.419
40:3	26568101.679	16275306.165	33148140.005	10441244.767	18958771.411	15233376.127	30157230.929	37590702.247	25421502.545	22614955.892	26250553.822	17528084.992	23079795.443	17624449.2	18858730.851	16218820.021	23875942.862	31158722.794	14980600.633
40:4	70214995.082	28018756.334	64208739.474	33577105.005	46869742.308	22372211.285	39218145.31	46767980.912	37350352.208	28932698.189	33858028.497	22359474.354	33515617.833	26282508.617	18776191.712	20424607.886	28686700.293	42887397.996	20863555.19
40:5	134677416.079	69384569.267	139584492.259	93025841.967	109771743.746	63208129.202	109602300.91	137261117.321	114053314.044	85626971.064	91404676.196	87997653.996	108183756.684	77704240.978	50769596.222	51159714.123	70427528.668	107131734.046	47168742.562
40:6	197137904.765	122047226.1	255002421.143	183514556.456	208905282.05	167435523.831	256296372.353	305137529.445	292071739.68	202137606.525	248842635.079	187114027.027	262877278.463	196159163.413	137508133.791	135062262.569	174543743.455	285520072.694	131685960.62
40:7	81408548.869	57837728.276	119243511.438	83233839.255	86749813.053	110301134.188	170834649.84	226201534.915	237691121.743	174018525.717	191975401.756	132348275.122	202856604.81	159468219.27	102474216.508	89691037.862	120857377.363	178455239.239	86146389.786
40:8	8341682.238	5103381.272	9674552.704	6194035.278	6898638.467	7224503.962	10267197.12	13243366.804	12555066.809	10744639.081	13575122.813	6401403.767	9339451.276	8835797.034	6167339.752	4703334.973	6896630.876	8858282.386	4307690.452
40:9	5278847.714	3219815.414	5830289.494	3149827.387	3252425.977	4409325.388	7877724.93	9109962.42	8254923.882	7322318.078	8770842.746	3995467.736	6371709.25	6041896.224	5604495.634	3717244.731	5294874.135	7250694.183	2998496.883
O-34:1/P-34:0	37172944.986	23127108.186	51689123.654	30160338.197	29621280.757	43558517.436	45079476.554	56091545.906	57874011.227	55775483.1	62497076.468	32615350.52	43453154.194	41891284.353	44939983.565	19247785.436	25503269.898	35621913.303	16432117.715
O-34:2/P-34:1	24135955.244	12773548.909	32308031.511	15882326.762	15859188.294	32134509.625	48009256.025	58987902.596	50981854.93	36352488.48	59771290.538	32534106.138	43252537.958	35930070.138	29061589.669	28552484.794	38675698.325	47615205.461	26124389.533
O-34:3/P-34:2	4668565.688	2610202.1	6072400.125	2087053.65	2323301.475	4237621.163	6046678	6868400.963	5595551.5	4540152.925	8030447.425	3823494.95	4929942.05	4211899.038	3645814.425	2823695.738	3798564.275	5299747.063	2953097.813
O-36:1/P-36:0	76771819.234	47712975.469	84880743.436	54989779.963	60939989.533	63481932.298	86617400.026	101777294.937	97852270.458	77086198.17	113600088.268	55124846.505	80803452.263	69353178.269	57489987.256	37978559.162	52873529.623	81459314.142	37748788.13
O-36:2/P-36:1	37530773.569	26182759.651	52941245.224	30456625.101	32855279.617	48512003.082	61147263.341	70585819.75	71373899.054	61355351.488	81470707.39	34806976.567	51026730.641	48304067.15	43797768.997	24082546.983	33634530.498	48812046.417	23166539.74
O-36:3/P-36:2	12246893.12	7551663.6	17634385.993	7715990.481	7628203.444	13983283.572	26013983.527	32385051.28	27236558.425	19880724.208	28893465.691	14970112.642	20868233.258	19075281.422	14132136.051	13992150.835	18735441.989	26254194.557	12603212.354
O-36:4/P-36:3	16942372.83	7174039.551	19690375.072	7684006.13	6605137.724	8902642.806	12829432.568	16639004.169	10276648.784	8943765.88	17072289.692	6025919.922	9243830.774	7726762.472	6293134.918	5984074.908	8576097.599	11917881.088	6748947.888
O-36:5/P-36:4	56134431.697	21953720.245	47762645.374	31293415.035	31099060.441	29860065.687	42664582.852	53022890.685	43788718.764	31628642.643	56656093.939	22384424.316	33046801.009	34132634.996	20338114.714	22084317.055	28064903.298	41980647.197	19779205.68
O-36:6/P-36:5	9371477.034	4237145.59	8206525.124	5378830.66	6161269.572	9477742.42	6870793.314	10054494.7	9941776.73	8608501.044	13346568.108	4537211.78	6788778.512	7151718.564	5756848.854	3050040.024	3858056.28	5769123.002	2740404.982
O-38:5/P-38:4	60845873.667	27383001.479	60894187.3	37017727.021	38432451.289	37817312.761	40093861.599	51601647.875	50034971.282	36464272.831	60850008.357	27356814.56	36281085.226	35908834.057	23884231.443	24526240.488	30007852.398	47429714.62	22899435.444
O-38:6/P-38:5	56038741.784	25237949.846	59555528.401	35730391.509	36975084.826	44738710.576	48243406.494	61206216.681	63400554.504	45516409.318	67447049.788	32084171.852	44544377.324	42848697.278	29934817.52	24778453.622	29549838.133	47020195.434	21000765.4
O-40:3/P-40:2	20075944.562	11912013.506	22349655.063	9952843.477	13300641.873	15598702.955	37790917.575	46818147.682	28316953.047	23331065.778	28878051.195	18557588.128	27197244.65	21033709.234	16969900.791	14024362.88	19970150.45	26924336.252	13450996.294
O-40:4/P-40:3	21965079.33	9877580.203	21684238.405	11889934.858	14501343.672	12489564.706	20052271.29	23857382.718	17709974.604	15636595.328	16735041.896	10980652.594	15034512.034	12329083.21	9775392.197	7943422.604	11002173.166	16088979.425	7465709.929
O-40:5/P-40:4	30968065.646	15054807.339	30228874.404	20072087.234	22940870.495	14485386.881	16496015.432	18821811.175	20301693.568	15163205.419	18224935.265	13320541.328	17607250.228	14626747.417	10136008.516	9678737.604	12538555.267	19685252.813	8527519.895
O-40:6/P-40:5	35524006.053	21111222.73	41204890.765	27191183.71	34377134.203	25412736.868	30770887.218	41754966.805	41670428.123	31205690.468	36383645.42	27933722.388	36600224.49	29307739.585	20553208.865	18508428.53	25198972.425	38540452.33	15128257.233
Protein infused	0.960008	0.747888	1.10692	0.92355	1.32388	3.28822	1.59693	1.49756	1.02819	1.46403	2.14821	1.0334	1.2351	1.25215	1.7351	1.01659	1.08785	1.55044	1.32625
Corrected Areas PI Species
	S01_sample_a_cells_NA_NA_Control_L1.D0	S02_sample_a_cells_NA_NA_Control_L2.D0	S03_sample_a_cells_NA_NA_Control_L3.D0	S04_sample_a_cells_NA_NA_Control_L4.D0	S05_sample_a_cells_NA_NA_Control_L5.D0	S06_sample_a_cells_NA_NA_Etoposide.Day.10_L1.D10	S07_sample_a_cells_NA_NA_Etoposide.Day.10_L2.D10	S08_sample_a_cells_NA_NA_Etoposide.Day.10_L3.D10	S09_sample_a_cells_NA_NA_Etoposide.Day.10_L4.D10	S10_sample_a_cells_NA_NA_Etoposide.Day.10_L5.D10	S11_sample_a_cells_NA_NA_Etoposide.Day.14_L1.D14	S12_sample_a_cells_NA_NA_Etoposide.Day.14_L2.D14	S13_sample_a_cells_NA_NA_Etoposide.Day.14_L3.D14	S14_sample_a_cells_NA_NA_Etoposide.Day.14_L4.D14	S15_sample_a_cells_NA_NA_Etoposide.Day.14_L5.D14	S16_sample_a_cells_NA_NA_Replicative.Senescence_RS1	S17_sample_a_cells_NA_NA_Replicative.Senescence_RS2	S18_sample_a_cells_NA_NA_Replicative.Senescence_RS3	S19_sample_a_cells_NA_NA_Replicative.Senescence_RS4
37:4	97957115.3	82951012.26	91728374.86	82488334.14	57251704.83	27746137.9	70504155.31	101087590.09	110043068.3	58646410.07	94836985.91	74490793.26	78655271.75	61840346.45	41246867.6	46700504.03	58017048.18	67940205.35	32900337.28
32:1	2078383.05	1106480.25	3216973.725	1898810.1	1948100.625	2481382.382	1491805.35	3750988.5	2539791.45	5219068.95	7679300.175	2688072.075	1913944.95	1322867.7	1454786.325	687408.525	2886665.85	1552344.75	830166.975
34:1	15409104.65	8014487.146	17712980.736	15090337.405	19415639.453	12212945.376	10948237.654	14569792.576	13188717.773	13416998.486	18650054.48	9579453.77	14469659.414	7326620.81	7278019.466	5505606.774	8904671.638	13900109.904	5120116.445
34:2	14996682.45	10608727.162	22515986.361	16617302.14	17825802.631	9327188.145	12572424.8	15169102.364	14002174.2	18227715.31	17560558.601	11234406.917	15843324.996	7428380.55	8545930.908	5247560.114	6899021.9	12142830.7	4273352.8
34:3	2115800.275	1305698.45	2378654.688	1546596.05	1705521.55	1448731.4	1648015.613	2096980.15	1665999.288	2016262.725	2285599.625	1586954.763	2114754.713	942260.925	855061.013	378075.4	721438.125	1261366.6	298194.425
36:1	23496110.497	14712337.084	23555852.251	22659458.925	25140766.632	15817780.331	13966864.347	17720894.607	15306269.597	15146449.879	26048441.773	12347818.668	19415778.866	8663259.463	8762139.237	10062028.181	14778600.414	23810821.948	10224321.305
36:2	58414518.733	42769461.605	73101958.05	55362978.201	57418983.649	47370183.843	68529607.455	86898580.153	66249796.482	67575312.989	99669146.135	42690553.562	60268388.847	34530248.604	35981831.449	33151840.948	44586239.292	65880847.047	30075152.862
36:3	20253271.256	14342306.932	31433615.968	15356709.213	16307801.072	28524578.901	35234546.005	45572933.282	44716536.718	43203364.249	69219584.641	20910184.041	28463775.094	23084151.554	25403405.21	13140098.447	17611117.68	25398569.924	11780707.236
36:4	25840551.175	13251297.748	26453149.424	18691866.04	17200204.068	18906755.621	21610417.75	26794907.938	34638467.438	28005808.115	33156359.725	17607542.267	25392133.938	18269889.382	16622146.563	8213712.213	11386846.875	19107235.975	7310034.938
36:5	2124833.963	1077061.425	1493733.263	2143219.688	1690845.338	1598916.713	1308593.288	1585661.888	1779567.15	2052146.213	1963851.975	1101219.413	1473637.238	1343013.075	898335.075	534041.175	677920.163	1138418.438	501331.688
38:2	2376660.608	1674484.005	5043016.869	3438397.839	2319564.071	11477046.156	10168026.542	9225386.724	6356895.317	10860597.498	18916769.819	5933480.244	5607619.892	6673645.357	8203386.554	2216936.981	5157661.519	4660502.806	4178727.481
38:3	118813957.5	83509058.5	207710532.75	64464779.75	52558348.5	206531328.5	361606154	456185901.5	493942970.5	337749268.5	741751150	223515430.25	300385583.75	242465389.25	223450127.25	182971460	216300376.25	288728389.25	171276364
38:4	717673202.158	364719686.191	634619048.054	444490948.591	383997076.423	313352675.906	543212599.234	673362482.638	794509671.521	517736848.594	810252948.485	460088191.692	641149211.354	401076519.408	310603074.53	247527476.856	329479213.248	523956769.322	222939200.318
38:5	167204503.435	88135930.021	142474297.726	133638905.297	132601586.141	72752468.618	120875904.041	148938237.615	144575738.813	115194786.397	150130042.703	94123685.96	125350861.841	78028112.516	68587913.606	46482338.375	66288455.258	113646318.282	36638318.808
38:6	8692251.613	4943047.238	7217273.075	6909029.45	8101560.638	6012639.5	7198909.625	8754078.725	8624481.738	7291484.149	10455459.363	5770276.938	8117082.125	4854071.95	4249389.775	2923286.35	3571858.919	6320524.6	2331065.088
40:3	2867603.242	1963092.016	4243086.019	1401685.45	1050943.713	4684389.846	4850984.43	6602769.078	7550054.734	5561730.118	12810565.092	3749047.525	5993073.708	3452611.9	4680189.185	2964520.912	4216580.871	5339232.921	2779151.326
40:4	11392461.639	5614087.401	12408818.901	6591714.515	5611190.201	7953130.325	9995518.886	13377339.249	14259680.856	10687665.275	20705880.389	8928858.779	11507603.438	7322474.735	6505666.407	5834560.959	7907651.972	10122763.073	5813985.288
40:5	34329739.224	16671130.791	34235959.97	22965859.081	24494698.704	19052267.239	22204425.278	31912287.624	33581530.448	22123899.676	41852546.904	25701110.304	35780472.109	18712145.016	11875852.577	13646306.577	18639899.369	29346897.134	12579480.56
40:6	26212396.828	14519461.016	28256914.913	22429970.668	22007141.664	16900419.262	24615162.853	31333421.675	32807648.539	20451750.748	40411641.193	23496991.034	34046428.823	16581157.776	13422563.994	13798983.388	18014536.099	27371798.183	12400422.112
40:7	7245479.05	4069504.2	8094969.05	6339878	7085417.25	5419969.75	7772386.4	10315267.65	9408772.4	6809109.45	12109256.4	6514023.45	9098261.45	5682641	4400581.75	4849693.7	6473337.35	9655348.05	3477990.9
Protein infused	0.960008	0.747888	1.10692	0.92355	1.32388	3.28822	1.59693	1.49756	1.02819	1.46403	2.14821	1.0334	1.2351	1.25215	1.7351	1.01659	1.08785	1.55044	1.32625
Corrected Areas PS Species
	S01_sample_a_cells_NA_NA_Control_L1.D0	S02_sample_a_cells_NA_NA_Control_L2.D0	S03_sample_a_cells_NA_NA_Control_L3.D0	S04_sample_a_cells_NA_NA_Control_L4.D0	S05_sample_a_cells_NA_NA_Control_L5.D0	S06_sample_a_cells_NA_NA_Etoposide.Day.10_L1.D10	S07_sample_a_cells_NA_NA_Etoposide.Day.10_L2.D10	S08_sample_a_cells_NA_NA_Etoposide.Day.10_L3.D10	S09_sample_a_cells_NA_NA_Etoposide.Day.10_L4.D10	S10_sample_a_cells_NA_NA_Etoposide.Day.10_L5.D10	S11_sample_a_cells_NA_NA_Etoposide.Day.14_L1.D14	S12_sample_a_cells_NA_NA_Etoposide.Day.14_L2.D14	S13_sample_a_cells_NA_NA_Etoposide.Day.14_L3.D14	S14_sample_a_cells_NA_NA_Etoposide.Day.14_L4.D14	S15_sample_a_cells_NA_NA_Etoposide.Day.14_L5.D14	S16_sample_a_cells_NA_NA_Replicative.Senescence_RS1	S17_sample_a_cells_NA_NA_Replicative.Senescence_RS2	S18_sample_a_cells_NA_NA_Replicative.Senescence_RS3	S19_sample_a_cells_NA_NA_Replicative.Senescence_RS4
37:4	79045174.775	67859875.022	67857126.469	73607166.436	40919374.955	5054777.683	52987521.996	48985445.189	113320789.938	13140879.52	82386545.396	63167127.966	68401613.358	50186154.571	29246574.539	47556744.235	53008553.678	59461386.53	38990350.645
36:1	605237533.367	351855267.604	501106459.533	405296770.684	314153482.387	118894781.758	671464853.41	537141692.324	936658304.843	158545033.045	1189338410.212	462655801.515	675856332.5	412383542.113	353528820.458	389331490.571	444880888.114	603526658.081	366650377.689
38:1	10097372.202	4729990.883	7329222.57	5607850.765	3402571.477	1920564.328	9987677.668	6895652.962	16505331.039	1434847.016	20121681.621	6753548.487	9610453.96	6661883.089	6309391.462	6279612.774	6708766.602	7665580.911	5996790.291
40:1	8968604.018	4847818.901	7151231.757	5468626.945	3526936.773	2211825.439	11902618.879	9127130.92	18536922.059	2923713.692	20520850.303	7001515.451	10214022.447	7507300.961	6113356.613	5597268.208	7833375.837	9106343.986	5657826.179
40:2	6793888.886	5358487.904	6884075.229	4330507.104	3723348.182	1716793.478	11797081.789	8835550.17	16978874.282	3525285.949	18696074.813	6550291.933	10253171.914	8159921.862	7773980.614	6880368.634	8528066.624	8735254.774	7217489.418
40:3	13388119.536	6615928.709	11161107.134	4447061.273	4129325.597	2313961.692	10842262.604	9794978.928	15233451.802	2988703.358	16096470.929	6880096.241	9433146.062	6938713.721	8767518.379	4922983.61	6047198.956	7410176.5	5694555.951
40:4	30229443.393	11593984.61	19310617.571	16186008.537	17929660.962	2502284.907	13270505.307	10808883.933	18100332.623	3169902.043	16388717.559	7717801.969	11320038.541	7488585.097	7484541.848	4793744.982	5595273.836	8254883.372	5794812.054
40:5	47071065.366	23248890.6	38687143.42	37478068.376	38493953.706	9637748.562	46859551.658	42730138.768	71769397.682	17052974.203	47641893.117	30890801.113	44550521.558	33197309.293	35102289.292	13121267.383	15199715.099	25106657.441	14013130.474
40:6	58669337.759	41410176.012	66292497.18	62577946.211	58254253.466	26456650.52	116238612.002	105944455.008	212197652.636	52126854.201	152255599.749	78804278.177	118245767.355	100872091.098	90635073.3	50065175.925	58234653.824	81758969.019	48337258.595
40:7	1959280.148	1689713.214	4376353.503	3323804.761	2631389.088	925485.626	7101169.073	6152909.235	16319497.331	3535887.355	11432132.676	5221952.767	6733614.612	6913426.989	6631255.58	2894618.459	3122177.937	4933352.471	2448423.437
Protein infused	0.960008	0.747888	1.10692	0.92355	1.32388	3.28822	1.59693	1.49756	1.02819	1.46403	2.14821	1.0334	1.2351	1.25215	1.7351	1.01659	1.08785	1.55044	1.32625
Corrected Areas PG Species
	S01_sample_a_cells_NA_NA_Control_L1.D0	S02_sample_a_cells_NA_NA_Control_L2.D0	S03_sample_a_cells_NA_NA_Control_L3.D0	S04_sample_a_cells_NA_NA_Control_L4.D0	S05_sample_a_cells_NA_NA_Control_L5.D0	S06_sample_a_cells_NA_NA_Etoposide.Day.10_L1.D10	S07_sample_a_cells_NA_NA_Etoposide.Day.10_L2.D10	S08_sample_a_cells_NA_NA_Etoposide.Day.10_L3.D10	S09_sample_a_cells_NA_NA_Etoposide.Day.10_L4.D10	S10_sample_a_cells_NA_NA_Etoposide.Day.10_L5.D10	S11_sample_a_cells_NA_NA_Etoposide.Day.14_L1.D14	S12_sample_a_cells_NA_NA_Etoposide.Day.14_L2.D14	S13_sample_a_cells_NA_NA_Etoposide.Day.14_L3.D14	S14_sample_a_cells_NA_NA_Etoposide.Day.14_L4.D14	S15_sample_a_cells_NA_NA_Etoposide.Day.14_L5.D14	S16_sample_a_cells_NA_NA_Replicative.Senescence_RS1	S17_sample_a_cells_NA_NA_Replicative.Senescence_RS2	S18_sample_a_cells_NA_NA_Replicative.Senescence_RS3	S19_sample_a_cells_NA_NA_Replicative.Senescence_RS4
37:4	107066215.642	92368090.8	87094919.597	95100106.8	64707656.131	28368412.118	68003629.987	98655642.106	98429803.2	56277840.566	70760805.446	70235124.048	71574439.67	75833996.4	34460397.581	54853940.4	68506933.766	74014991.914	31816684.656
32:0	1950803.491	919318.547	1490042.806	1748841.443	2140249.36	3062770.013	2678514.198	3064664.88	2120566.938	2437275.293	2975317.021	1655102.08	2482228.896	1560240.88	1285540.128	895961.088	1219521.446	2312512.586	631680.534
32:1	2795764.818	1407695.982	3049760.036	2385366.614	2022186.659	2642643.234	3168586.344	3921455.076	1996794.677	2403713.558	2991238.312	1606435.169	2792199.102	2339268.347	1968532.843	551990.116	966624.767	1896715.867	524257.642
32:2	1234413	629377.875	1406078.073	703780.313	597548.552	841934.057	824729.229	1203395.625	826918.506	922433.175	856709.321	659694.807	724068.032	614260.242	486909.968	186693.188	349517.916	678250.265	299005.925
34:0	1301748.083	1064990.651	742363.697	2078372.495	1905492.551	1042701.341	448196.548	1163495.228	124944.51	628471.445	748357.434	873134.825	1109447.146	479013.676	305331.89	229065.202	788761.327	2107115.115	495187.125
34:1	52927971.781	23726535.496	45947151.793	32070839.951	35142972.438	30849210.23	45258853.828	51867606.141	30507393.227	25205499.159	38746052.487	26517003.69	37380910.007	30893929.941	20494604.146	11660877.919	16186689.399	30277549.818	10957130.888
34:2	10548692.573	4428329.761	9590528.197	5334637.954	6207639.515	4215957.626	6449177.24	7556995.767	5078929.45	4891924.004	6324028.801	4369333.575	5872549.272	4844719.666	3478882.776	1923796.439	2497812.563	4308705.388	1373564.799
34:3	1645735.652	771297.56	1317095.054	832674.062	1040739.392	1169280.42	1110507.244	1387951.774	1164635.868	1503831.098	1063971.788	864084.21	1190606.494	873662.394	768069.5	344487	601442.182	990787.974	319190.894
36:1	37737603.03	15256610.824	36038139.862	31192109.728	29409725.758	9643037.04	26300247.459	30761139.448	13974944.402	11497721.81	15666983.592	20919511.829	33854893.966	39995137.998	16977995.923	6858381.587	10591838.795	46740988.32	8680787.336
36:2	13609800.029	6893637.972	14277497.59	10229940.718	10745016.155	7580076.093	14502445.101	18310320.934	10215281.122	9998396.964	13475586.599	9568619.253	13625148.001	13111779.538	8114854.829	4771137.676	6752108.709	13286038.655	4317666.06
36:3	5022196.695	2318206.433	4633909.695	3507348.51	3578189.535	2179062.045	3556991.43	4630601.7	3276362.093	3790497.443	3248368.965	2688688.733	3611325.33	3112258.275	2133430.11	1362498.098	1899117.63	3047313.825	1040499.113
36:4	2794131.043	1415730.767	2063033.456	1537026.943	1753592.068	1183191.962	1717478.448	1663775.224	1651831.503	1644139.438	1382392.465	1292688.932	1863235.193	1216231.384	969513.825	747317.596	810942.993	1830095.597	683421.236
36:5	665379.975	214473.188	506499.88	398365.988	539889.558	455967.123	389002.232	601803.965	348815.087	735471.044	400828.838	197702.821	420042.351	372047.972	173066.111	189031.947	216757.07	386135.474	289179.638
38:2	931840.61	461936.314	1435918.848	966058.24	851253.422	798764.211	1483977.109	1828519.263	563481.884	974740.35	934461.878	1331958.687	2415357.317	2000869.314	852969.009	283564.067	802365.094	2516442.485	595042.959
38:3	2943068.887	1423616.136	4343134.505	4355619.522	3047928.245	1477646.76	5488201.382	7157954.786	2058233.639	2379087.819	2111735.094	5169982.965	7749479.494	8256295.245	3719678.257	1157731.643	1639343.854	7160373.842	1535611.709
38:4	5361533.46	2216396.801	4669860.744	4080648.666	4458748.46	1676486.022	4044674.993	5495676.394	2373869.378	2615016.269	2735225.241	3647735.125	5453318.562	5632866.122	2494058.195	1456624.702	2624124.74	6055772.606	1726672.47
38:5	1994667.502	877009.387	1976106.199	1828776.172	1473305.307	1022295.706	1648049.906	1997052.108	1312099.224	1660826.021	1244944.017	1570459.529	2300746.796	1533864.224	874483.72	828370.142	1022339.368	1804530.439	853356.447
38:6	919981.796	376429.527	917392.933	822451.138	860518.516	555652.102	883581.565	1183597.638	1040066.798	960094.075	814644.253	863347.463	1119655.052	1640402.823	973280.156	183493.697	576893.545	1321747.603	446202.932
40:5	943579.018	318221.47	1229136.889	1681454.826	1508317.31	327017.299	869370.11	1265428.059	445389.138	544896.577	412945.392	1318393.69	2041477.526	2351162.524	1011642.354	232813.81	545758.812	1737273.39	408539.748
40:6	1940423.637	828404.912	2756302.563	2856175.579	2482283.306	876430.924	2613754.642	3237210.103	1430023.187	1248259.003	1634064.186	3207978.223	4546696.003	6505558.29	2556704.219	695437.808	1178485.104	5353145.235	673327.571
40:7	1771658.809	805760.056	1846022.898	982710.638	1218842.762	1745773.107	2831430.786	3733532.968	3469829.147	2883629.696	3088093.601	1730322.724	2879649.922	2827018.353	1250066.306	1108003.132	1860735.014	2791143.727	1091644.509
40:8	467438.763	253941.788	400400.383	209425.2	296074.018	439664.175	405775.058	456644.782	479022.38	564167.456	407932.824	184644.362	422417.495	291157.676	196531.817	143765.25	248477.85	315725.655	168594.152
Protein infused	0.960008	0.747888	1.10692	0.92355	1.32388	3.28822	1.59693	1.49756	1.02819	1.46403	2.14821	1.0334	1.2351	1.25215	1.7351	1.01659	1.08785	1.55044	1.32625
