# Supplementary material for: A homoeostatic switch causing glycerol-3-phosphate and phosphoethanolamine accumulation triggers senescence by rewiring lipid metabolism
Source: Nat Metab. 2024 Feb 19;6(2):323–42. doi: 10.1038/s42255-023-00972-y (PMC10896726; doi:10.1038/s42255-023-00972-y)
Supplement: Supplementary file 16 — Supplementary metabolomics raw data. [file 42255_2023_972_MOESM16_ESM.xlsx]

## Sheet: Rapamycine experiment
	D0-1	D0-2	D0-3	D2-Etop 1	D2-Etop 2	D2-Etop 3	D2-Rapa 1	D2-Rapa 2	D2-Rapa 3	D4-Etop 1	D4-Etop 2	D4-Etop 3	D4-Rapa 1	D4-Rapa 2	D4-Rapa 3	D7-Etop 1	D7-Etop 2	D7-Etop 3	D7-Rapa 1	D7-Rapa 2	D7-Rapa 3	D10-Etop 1	D10-Etop 2	D10-Etop 3	D10-Rapa 1	D10-Rapa 2	D10-Rapa 3	D14-Etop 1	D14-Etop 2	D14-Etop 3	D14- Rapa 1	D14- Rapa 2	D14- Rapa 3
	D00	D00	D00	D02-Etop	D02-Etop	D02-Etop	D02-Rapa	D02-Rapa	D02-Rapa	D04-Etop	D04-Etop	D04-Etop	D04-Rapa	D04-Rapa	D04-Rapa	D07-Etop	D07-Etop	D07-Etop	D07-Rapa	D07-Rapa	D07-Rapa	D10-Etop	D10-Etop	D10-Etop	D10-Rapa	D10-Rapa	D10-Rapa	D14-Etop	D14-Etop	D14-Etop	D14-Rapa	D14-Rapa	D14-Rapa
3-hydroxybutyric acid	3610000	2720000	3900000	3720000	4430000	3620000	2710000	3050000	3440000	7970000	9270000	13100000	3230000	3620000	4970000	7400000	7340000	9250000	4030000	3730000	2610000	6800000	7960000	7200000	3800000	4290000	3080000	8680000	10100000	10400000	5460000	5200000	8040000
5-oxo-L-Proline	309000000	298000000	356000000	404000000	408000000	389000000	453000000	537000000	535000000	1030000000	1150000000	1290000000	382000000	415000000	552000000	595000000	671000000	710000000	319000000	268000000	229000000	551000000	597000000	565000000	333000000	290000000	245000000	860000000	972000000	980000000	467000000	513000000	1020000000
6-Phosphogluconic acid	12100000	14000000	14600000	15400000	12400000	13200000	6300000	6990000	7180000	22200000	23600000	23500000	8040000	7970000	8440000	12200000	10600000	11300000	9360000	9700000	7120000	12500000	11500000	11200000	16000000	12900000	10400000	10800000	14700000	10100000	0	8150000	7970000
Acetyl CoA	2330000	2660000	2920000	2990000	2960000	2780000	709000	1390000	992000	4040000	5220000	5130000	1080000	1160000	1260000	3060000	2930000	3120000	863000	930000	989000	2790000	2410000	2480000	1730000	0	1500000	3360000	0	3050000	1370000	0	1320000
acetyl-aspartate (N)	0	47100000	46800000	83900000	82200000	79200000	0	71800000	0	188000000	203000000	223000000	64400000	67200000	0	170000000	189000000	186000000	0	0	0	252000000	0	250000000	0	104000000	99100000	292000000	285000000	304000000	0	118000000	0
acetyl-carnitine	133000000	135000000	133000000	267000000	259000000	255000000	446000	358000000	230000	619000000	728000000	828000000	432000000	447000000	483000000	289000000	362000000	368000000	225000	202000	380000000	416000000	131000	471000000	563000	734000000	678000000	601000000	560000000	730000000	1060000000	1030000000	1380000
acetyl-glutamine	6320000	6270000	6410000	10600000	10100000	10200000	8920000	12500000	10000000	23500000	25900000	30400000	8640000	4500000	5590000	16400000	17900000	17400000	3690000	3190000	6750000	16800000	15900000	16500000	4360000	6230000	5680000	20600000	21100000	21100000	5450000	6360000	4380000
Adenine	28500000	34500000	24500000	46400000	41300000	44200000	22700000	27000000	14200000	60800000	84100000	48200000	92700000	71600000	66100000	19800000	23200000	21600000	52500000	56200000	42000000	23000000	20700000	24300000	143000000	163000000	95300000	44100000	52600000	44300000	74400000	166000000	91300000
Adenosine	296000000	362000000	201000000	527000000	439000000	435000000	275000000	272000000	143000000	756000000	1040000000	604000000	1170000000	930000000	878000000	164000000	177000000	161000000	661000000	729000000	508000000	215000000	222000000	249000000	1840000000	2030000000	1170000000	457000000	540000000	523000000	910000000	2170000000	1190000000
ADP	29500000	38000000	29900000	33700000	34200000	35700000	17300000	23900000	21600000	31800000	38400000	31300000	11100000	12300000	14800000	31600000	31400000	31100000	17900000	21300000	23200000	49000000	38600000	41100000	19100000	16100000	15800000	61300000	71200000	44300000	0	17900000	17800000
aKG	250000000	233000000	285000000	191000000	153000000	153000000	126000000	119000000	169000000	66800000	48700000	127000000	21200000	31400000	79000000	343000000	378000000	367000000	80800000	74300000	75900000	128000000	94300000	144000000	38900000	10500000	65400000	261000000	252000000	265000000	8910000	238000	2350000
Aminoadipate	19300000	20400000	20700000	44200000	35900000	40700000	25600000	30300000	34100000	109000000	129000000	103000000	102000000	93500000	103000000	96400000	95500000	97500000	59000000	58500000	55000000	130000000	167000000	153000000	118000000	104000000	87100000	268000000	339000000	317000000	111000000	187000000	113000000
AMP	6200000	12700000	6720000	5980000	7480000	7690000	2390000	3460000	3330000	2980000	3860000	2410000	235000	170000	453000	4460000	5160000	4660000	1310000	1470000	3670000	7280000	4840000	4920000	1440000	831000	826000	12100000	15800000	5690000	1000000	346000	414000
Arachidonic acid	1750000	1690000	706000	1720000	1980000	1220000	824000	1230000	1100000	1240000	2580000	2610000	2860000	3310000	3310000	1350000	1330000	1250000	3850000	3250000	2670000	2760000	3400000	2550000	10200000	11300000	5520000	2650000	2930000	4290000	5760000	4240000	4770000
Arginine	228000000	214000000	276000000	333000000	352000000	319000000	323000000	490000000	439000000	420000000	493000000	554000000	429000000	458000000	539000000	313000000	335000000	398000000	445000000	438000000	389000000	419000000	423000000	435000000	615000000	649000000	538000000	405000000	448000000	469000000	942000000	1070000000	1060000000
Argininosuccinate	745000	745000	717000	947000	774000	721000	867000	1450000	1350000	3210000	3570000	4130000	936000	1020000	1180000	2350000	2380000	2270000	835000	948000	758000	1700000	1780000	1730000	1000000	1020000	928000	2150000	2520000	2200000	2120000	2530000	2190000
Asparagine	30200000	30300000	33400000	69300000	64200000	64100000	31300000	48400000	38900000	99500000	113000000	117000000	19200000	18600000	19100000	87800000	95900000	94200000	23200000	23600000	23400000	74000000	74100000	79600000	18400000	20700000	18400000	100000000	106000000	94300000	21200000	30600000	21700000
Aspartate	438000000	439000000	443000000	424000000	390000000	371000000	292000000	339000000	403000000	353000000	372000000	446000000	372000000	381000000	458000000	543000000	527000000	527000000	487000000	504000000	504000000	823000000	788000000	805000000	684000000	34600	606000000	522000000	124000	612000000	476000000	472000000	515000000
ATP	241000000	203000000	229000000	325000000	299000000	303000000	212000000	263000000	276000000	450000000	548000000	594000000	308000000	341000000	351000000	383000000	324000000	384000000	260000000	274000000	280000000	422000000	441000000	426000000	351000000	342000000	311000000	482000000	526000000	529000000	0	504000000	514000000
beta-Alanine	417000	6940000	9600000	12000000	11200000	11700000	1660000	9800000	1580000	16400000	16900000	19700000	10300000	1310000	210000	9390000	9580000	10300000	113000	267000	1370000	11900000	379000	149000	206000	17000000	14700000	12600000	13500000	13900000	112000	16400000	642000
betaine	1020000000	1030000000	1110000000	1410000000	1390000000	1330000000	755000000	888000000	1040000000	2200000000	2450000000	2720000000	1040000000	1110000000	1240000000	1390000000	1530000000	1530000000	1430000000	1370000000	1090000000	1550000000	1920000000	1650000000	2060000000	1800000000	1510000000	1470000000	1590000000	1580000000	0	1530000000	1880000000
Butyric acid	3690000	3720000	3420000	3210000	3580000	3490000	3040000	2710000	3470000	2530000	2700000	3860000	3050000	4020000	3470000	3030000	3000000	4030000	4070000	4110000	4580000	2330000	2510000	2990000	4560000	3670000	3220000	2980000	2490000	2760000	2330000	1950000	2860000
Butyryl-carnitine	26800000	25300000	27000000	38700000	33800000	33600000	16300000	20400000	21600000	70800000	86400000	89800000	18500000	20400000	23800000	30800000	36700000	36300000	13900000	12700000	12600000	28800000	31900000	31800000	22300000	21400000	19000000	35600000	38800000	40000000	36600000	39700000	44200000
carnitine	744000000	569000000	586000000	924000000	916000000	898000000	1020000000	1160000000	1460000000	2580000000	2940000000	3210000000	1100000000	1120000000	1660000000	1520000000	1590000000	1580000000	1080000000	1110000000	1000000000	1470000000	2040000000	1910000000	1540000000	1100000000	973000000	1750000000	1820000000	1640000000	0	1900000000	2770000000
Carnosine	2330000	3090000	3640000	3720000	4050000	3820000	2290000	3380000	2550000	5950000	6500000	6620000	3840000	3760000	4400000	4060000	4530000	4610000	3980000	3300000	3080000	5230000	4190000	4790000	3830000	5050000	4930000	5230000	5310000	5990000	0	5360000	5330000
CDP	3270000	4010000	3050000	3640000	3650000	3730000	1700000	1880000	1950000	3220000	4430000	3390000	900000	1070000	1340000	3180000	3480000	3410000	1460000	1510000	1870000	4500000	4150000	4320000	1900000	1550000	1480000	5680000	6630000	4250000	1530000	1320000	1460000
CDP-ethanolamine	2020000	2040000	1880000	6070000	5020000	4820000	6480000	8730000	8300000	12900000	12700000	16100000	8660000	9440000	10100000	13700000	14200000	14000000	7040000	7200000	6770000	25800000	0	25600000	17100000	19100000	18900000	18100000	18500000	18700000	10700000	0	9170000
cis-aconitate	27600000	27000000	20400000	35200000	42900000	34700000	19300000	29900000	25900000	89200000	113000000	150000000	32300000	32800000	36300000	47600000	43900000	48300000	21200000	20000000	18700000	51800000	54300000	52900000	43000000	525000	26100000	64800000	1080000	79700000	8050000	40800000	43100000
Citrate	307000000	389000000	435000000	591000000	549000000	548000000	280000000	460000000	341000000	1130000000	1220000000	1280000000	479000000	459000000	541000000	857000000	870000000	833000000	308000000	357000000	298000000	786000000	667000000	713000000	475000000	500000000	438000000	1010000000	1010000000	953000000	564000000	750000000	745000000
Citrulline	16000000	17400000	18400000	23500000	22800000	22100000	12000000	15800000	15200000	26100000	28500000	32600000	19200000	20900000	23900000	18900000	21600000	20800000	22900000	21400000	20000000	22600000	21000000	21300000	36400000	33700000	28900000	15900000	18000000	17800000	32600000	37100000	40000000
Coanzyme A	659000	568000	711000	923000	865000	684000	41000	393000	96500	1460000	1430000	1970000	394000	344000	136000	1120000	1190000	1480000	39700	168000	281000	1830000	908000	1190000	557000	755000	792000	1700000	1090000	1820000	0	782000	488000
Creatine	45600000	46200000	43400000	68400000	65100000	65500000	69900000	93900000	84600000	130000000	155000000	142000000	102000000	107000000	109000000	60900000	75700000	77100000	64300000	66800000	65800000	77300000	81600000	84300000	103000000	112000000	100000000	95800000	104000000	93200000	0	159000000	164000000
Creatinine	394000000	384000000	464000000	549000000	571000000	513000000	323000000	421000000	391000000	974000000	1070000000	1180000000	482000000	518000000	652000000	537000000	626000000	641000000	554000000	472000000	394000000	656000000	697000000	675000000	604000000	586000000	500000000	752000000	811000000	865000000	711000000	805000000	932000000
CTP	18000000	15100000	18400000	24900000	23500000	23800000	12300000	16500000	16200000	36800000	45000000	49500000	18600000	19000000	19200000	29000000	24800000	28600000	14900000	15800000	14100000	35500000	35200000	35500000	22800000	23100000	19400000	35000000	38200000	38000000	0	28200000	25900000
Cystathionine	24600000	16800000	10800000	19100000	15100000	13200000	9700000	8610000	12300000	37600000	31000000	56800000	10600000	13500000	14800000	30300000	26000000	33100000	9560000	10500000	9270000	21000000	22900000	23800000	9170000	4850000	4450000	12800000	12000000	21400000	0	10400000	17700000
Cysteinesulfinic acid	8500000	9750000	9170000	12200000	11500000	11600000	5520000	6970000	6880000	2670000	3030000	4220000	8130000	8690000	8790000	9150000	9130000	8510000	14200000	11000000	11200000	18300000	19300000	19800000	24700000	0	20600000	13700000	15700000	16400000	0	26700000	27100000
Cystine	726000	433000	152000	1160000	584000	250000	1270000	467000	1610000	769000	244000	725000	1400000	1710000	5560000	852000	1190000	1410000	5880000	4810000	2460000	4060000	10400000	6730000	15900000	0	4320000	1360000	724000	4860000	5590000	4460000	16000000
Cytidine	17600000	20600000	19500000	43400000	42200000	42100000	12300000	17300000	16900000	62300000	68400000	77000000	19700000	18500000	22800000	43200000	47800000	47600000	22500000	21400000	17400000	45600000	46100000	48000000	35500000	31700000	22800000	39900000	44300000	44700000	0	38600000	34600000
Cytidine-5?-monophospho-N-acetylneuraminic acid	3280000	3260000	3260000	5120000	4570000	4490000	2310000	3080000	3090000	8310000	9390000	10100000	3150000	3470000	4110000	6400000	6940000	6640000	3130000	3150000	2890000	7930000	7740000	7440000	4270000	4160000	3530000	8590000	8720000	8730000	0	4910000	5710000
Decanoic acid	2810000	2920000	2470000	2920000	3470000	1810000	2760000	2390000	3500000	2280000	3060000	3150000	3330000	3040000	6890000	2250000	2190000	2690000	3690000	3720000	2710000	2400000	2140000	5710000	5100000	3590000	1690000	1540000	2900000	3550000	2470000	2090000	2610000
Decanoyl-Carnitine	12000	12100	0	31100	41600	12100	37900	42500	17600	104000	146000	128000	30700	32500	69700	20100	0	20300	32200	22000	15900	45900	20000	28100	49700	28100	7970	151000	145000	163000	35300	30100	90800
dihydroxyacetone phosphate (DHAP)	66700000	114000000	33700000	154000000	155000000	155000000	93500000	155000000	48800000	178000000	197000000	217000000	130000000	143000000	154000000	69100000	50500000	50100000	90600000	69000000	61500000	159000000	131000000	140000000	0	186000000	187000000	58700000	56600000	56700000	142000000	145000000	103000000
Docosahexaenoic acid	1960000	1810000	1700000	2840000	3450000	2400000	2320000	2430000	3100000	1300000	2180000	1910000	5480000	5640000	8090000	1880000	1840000	1830000	6580000	5820000	4240000	6420000	6310000	5400000	7270000	7860000	6160000	5590000	6070000	8980000	9280000	9430000	11500000
Dodecanoic acid/Lauric acid	3780000	2590000	2190000	2720000	3260000	1750000	3610000	2500000	2850000	2490000	2880000	3340000	2530000	2730000	4060000	2260000	2190000	2530000	4340000	3320000	3600000	3010000	2780000	3890000	5490000	4160000	2180000	2370000	3640000	2580000	3470000	2360000	3710000
Dodecanoyl-carnitine	12200	28700	0	46900	88600	22500	28600	70800	86500	492000	518000	509000	105000	60300	100000	93900	75600	61100	29300	33600	0	38700	51400	79200	60700	86200	11300	301000	243000	388000	116000	93600	117000
Eicosapentaenoic acid	860000	810000	341000	1270000	1150000	626000	641000	732000	914000	571000	1010000	828000	1670000	2020000	2940000	849000	593000	619000	1950000	1550000	1300000	2030000	2150000	1690000	3680000	3680000	2100000	1920000	2330000	3000000	5210000	2310000	3360000
FAD	3290000	2600000	2790000	3050000	3030000	2770000	2110000	2650000	3650000	4970000	5220000	6090000	2610000	2800000	2950000	6150000	5610000	5790000	3140000	3110000	3850000	6690000	8690000	7840000	3450000	0	2720000	4770000	0	5500000	4500000	3250000	4600000
Flavin mononucleotide	259000	80800	67400	363000	198000	289000	91300	45000	94800	580000	452000	565000	223000	376000	303000	154000	234000	215000	269000	360000	476000	212000	554000	233000	1720000	645000	851000	900000	669000	1520000	0	2120000	1260000
folate	469000	499000	790000	660000	1060000	685000	686000	819000	697000	1130000	1160000	1220000	1340000	1390000	1870000	385000	670000	954000	1310000	1040000	668000	805000	570000	598000	974000	1170000	1090000	286000	424000	806000	0	1450000	1730000
Fructose	97900	14800000	13500000	20300000	18600000	18000000	0	17600000	0	35800000	39000000	42600000	17300000	0	0	22400000	25500000	25100000	0	0	0	0	0	0	0	22600000	16800000	41300000	40700000	0	0	24600000	0
fructose 1,6-diphosphate	11300000	5390000	12200000	4650000	4220000	6150000	5340000	4660000	12700000	9990000	10400000	10700000	6230000	7050000	5740000	20400000	16100000	14400000	6350000	8150000	8400000	20300000	19000000	18600000	8320000	7160000	4810000	11800000	13800000	14600000	8660000	8770000	13900000
Fumarate	22500000	22000000	20100000	28300000	27900000	25300000	12500000	21600000	17800000	91100000	103000000	107000000	22100000	23200000	24500000	45300000	45100000	50300000	13900000	16700000	15000000	36100000	37200000	36900000	21400000	486000	18700000	52300000	434000	57200000	31100000	35800000	30300000
G6P	16500000	18900000	17600000	19200000	13100000	15400000	14200000	14200000	13100000	12900000	21000000	18900000	7450000	6590000	11800000	25100000	29800000	27300000	15600000	14900000	12600000	36800000	30400000	36900000	21500000	26500000	14600000	24100000	32500000	23000000	20300000	15700000	22200000
GDP	3300000	4250000	3470000	4660000	4320000	4320000	1980000	2660000	2360000	4040000	4980000	5000000	1840000	2520000	2010000	3760000	4030000	3730000	1980000	2210000	2350000	5760000	4020000	3850000	2680000	2960000	2220000	6730000	7490000	5330000	0	3570000	2620000
GLN	9290000000	10400000000	10500000000	13400000000	12700000000	12900000000	10500000000	13700000000	12300000000	18000000000	19300000000	20100000000	15000000000	15100000000	15100000000	15700000000	16400000000	16000000000	11400000000	11600000000	10900000000	16000000000	15000000000	15800000000	12100000000	13100000000	12000000000	19400000000	20400000000	19600000000	2480000	21300000000	18800000000
GLU	6010000000	6980000000	6920000000	7840000000	7600000000	7710000000	4710000000	5840000000	5290000000	9220000000	10000000000	10100000000	6200000000	6310000000	6440000000	6700000000	6950000000	6820000000	4390000000	4720000000	4380000000	7050000000	6240000000	6250000000	5230000000	5550000000	5070000000	7780000000	8210000000	7830000000	344000	6960000000	6540000000
Glucose	366000000	315000000	406000000	363000000	420000000	384000000	386000000	381000000	436000000	554000000	591000000	652000000	472000000	515000000	835000000	340000000	427000000	465000000	640000000	539000000	474000000	455000000	492000000	432000000	707000000	569000000	490000000	298000000	330000000	401000000	0	684000000	917000000
Glyceraldehyde 3-phosphate	16400000	14500000	13500000	25300000	22300000	22100000	6700000	13500000	49200000	55600000	61500000	69800000	11300000	13400000	8590000	28600000	31900000	31600000	7340000	5360000	8990000	19100000	20400000	19300000	6300000	8260000	6800000	30400000	28200000	28500000	17200000	13500000	13800000
Glycerol 3-phosphate	94200000	110000000	106000000	135000000	129000000	129000000	29200000	39400000	33800000	213000000	237000000	248000000	45000000	45200000	46200000	284000000	302000000	283000000	58800000	60900000	62000000	311000000	326000000	306000000	46700000	59200000	42900000	295000000	275000000	291000000	69000000	74400000	66100000
Glycine	107000000	104000000	109000000	134000000	128000000	133000000	120000000	127000000	131000000	130000000	141000000	150000000	113000000	124000000	143000000	98800000	102000000	99800000	122000000	119000000	116000000	101000000	107000000	106000000	144000000	142000000	127000000	92500000	104000000	100000000	140000000	158000000	165000000
GMP	204000	345000	292000	101000	184000	126000	111000	318000	251000	80500	22200	125000	54600	36300	23400	483000	616000	456000	14200	74000	47600	872000	765000	621000	113000	0	29300	133000	204000	255000	151000	33900	128000
GSH	1700000000	1720000000	1770000000	2090000000	2050000000	2030000000	1300000000	1550000000	1460000000	2780000000	3050000000	3220000000	1600000000	1610000000	1670000000	2430000000	2490000000	2420000000	1380000000	1490000000	1430000000	2760000000	2480000000	2620000000	1950000000	1890000000	1730000000	3690000000	3750000000	3710000000	2550000000	2680000000	2730000000
GSSG	3660000	3670000	2110000	9740000	9520000	7080000	5330000	6460000	5540000	9890000	8810000	14600000	13200000	13600000	16300000	7740000	8660000	8550000	17100000	15500000	13300000	13600000	14100000	15100000	23500000	17600000	13600000	10100000	10600000	16300000	14700000	15400000	21100000
GTP	20200000	16800000	19000000	27400000	26300000	25800000	15000000	19100000	18600000	40600000	51700000	55300000	23900000	26300000	25400000	29400000	23800000	27800000	18600000	20200000	20300000	33700000	31800000	33800000	27400000	27800000	24100000	41600000	45600000	45900000	35900000	41700000	38700000
guanine	1680000	1410000	1010000	3600000	3280000	3070000	662000	1280000	1110000	6460000	6490000	6450000	1930000	1660000	1610000	4080000	4480000	4430000	1640000	1830000	1690000	4810000	5140000	4880000	4420000	5430000	2190000	3520000	3770000	3200000	2610000	6690000	3540000
guanosine	5290000	5180000	4490000	10300000	9630000	9710000	3650000	5510000	4640000	17400000	18600000	18900000	7750000	6610000	6540000	11700000	13000000	13400000	7170000	7360000	6590000	14100000	16000000	16300000	15700000	16500000	8090000	9670000	11500000	9360000	10500000	20600000	11900000
Hexanoic acid	23900000	19600000	19700000	22600000	21200000	18300000	23800000	17300000	22100000	13900000	18800000	20000000	17900000	17900000	31100000	18200000	17800000	19300000	34500000	35600000	25500000	19200000	19700000	23000000	39600000	26000000	19900000	15200000	15800000	16500000	15100000	17500000	25700000
Hexanoyl-carnitine	310000	223000	214000	385000	316000	284000	514000	755000	674000	1170000	1400000	1820000	684000	827000	1080000	664000	943000	668000	435000	308000	436000	1080000	876000	911000	770000	586000	785000	1940000	1720000	2010000	1980000	1960000	1950000
Histidine	543000000	414000000	418000000	585000000	549000000	550000000	427000000	430000000	593000000	660000000	651000000	989000000	580000000	733000000	868000000	624000000	569000000	717000000	826000000	854000000	773000000	880000000	1030000000	923000000	1290000000	854000000	718000000	609000000	588000000	882000000	1090000000	924000000	1260000000
Hydroxy-L-proline	111000000	149000000	119000000	180000000	182000000	197000000	167000000	207000000	201000000	136000000	86700000	148000000	262000000	256000000	263000000	102000000	92900000	111000000	245000000	235000000	208000000	127000000	128000000	130000000	307000000	331000000	307000000	56600000	96600000	126000000	323000000	356000000	369000000
hypoxanthine	33600000	28200000	19100000	50000000	46000000	41700000	22900000	28500000	26500000	64400000	71500000	86900000	39700000	44800000	52100000	44900000	41400000	41100000	43900000	40200000	36700000	50200000	64600000	58500000	90200000	77000000	59600000	64500000	80800	79600000	67700000	68300000	66900000
Inosine	29600000	24400000	16600000	44000000	40100000	38700000	19900000	24600000	24900000	57600000	68200000	75700000	36500000	41200000	51400000	37600000	35100000	36400000	40000000	37700000	35300000	45300000	58500000	52300000	82900000	68400000	47900000	56800000	62700000	73300000	58500000	62200000	63500000
IsoLeucine	1740000000	1730000000	1860000000	2250000000	1960000000	2250000000	2430000000	1650000000	2080000000	2580000000	2950000000	3300000000	1760000000	1740000000	2230000000	2330000000	2480000000	2470000000	3610000000	2220000000	1760000000	2510000000	2960000000	2660000000	3790000000	7580000000	2290000000	2790000000	4660000000	2430000000	2400000000	2330000000	2890000000
Lactate	1270000000	1060000000	1400000000	1440000000	1520000000	1430000000	1330000000	1430000000	1680000000	4750000000	5260000000	6080000000	1150000000	1390000000	2040000000	3120000000	3490000000	3830000000	2320000000	2330000000	3350000000	1940000000	2190000000	1960000000	994000000	863000000	676000000	2620000000	3130000000	3450000000	1420000000	1170000000	909000000
L-Alanine	2670000000	2900000000	2960000000	3440000000	3380000000	3410000000	3360000000	3820000000	3780000000	4270000000	4580000000	4680000000	4070000000	4240000000	4310000000	3570000000	3680000000	3660000000	3400000000	3240000000	3360000000	3390000000	3230000000	3360000000	3320000000	3670000000	3360000000	4260000000	4580000000	4400000000	5110000000	5670000000	5210000000
L-Dihydroorotic acid	4060000	4160000	4210000	3080000	3140000	2370000	206000	312000	360000	3380000	4560000	4380000	353000	287000	498000	4020000	2840000	3190000	613000	662000	704000	5200000	4570000	4790000	1080000	1660000	820000	2800000	3250000	3000000	522000	550000	646000
Leucine	3050000000	2980000000	2840000000	2900000000	3060000000	3160000000	2920000000	2610000000	3040000000	3890000000	3900000000	5760000000	2940000000	2750000000	4160000000	3120000000	3330000000	3430000000	4270000000	3750000000	3830000000	3930000000	4620000000	4310000000	5310000000	4440000000	4200000000	4170000000	4660000000	4530000000	5360000000	4080000000	6550000000
Linoleic acid	2140000	1130000	926000	1410000	1350000	921000	1230000	2290000	1550000	1200000	1320000	2320000	1890000	1670000	2910000	1020000	1040000	1350000	3330000	2100000	1440000	3750000	2590000	2530000	4280000	4140000	2800000	3400000	2830000	3160000	4640000	2710000	3790000
Linolenic acid	9080	26900	18500	18900	0	22300	0	28200	60900	15200	38400	93300	102000	112000	336000	0	0	43600	217000	55000	46700	470000	207000	40000	227000	294000	210000	77900	83200	159000	126000	254000	308000
L-Kynurenine	3360000	3060000	2960000	5110000	4300000	4300000	3170000	3910000	4390000	6710000	7400000	7880000	3970000	4330000	5200000	5450000	5670000	6060000	5610000	5190000	4680000	6490000	8100000	6960000	6700000	5230000	5140000	9800000	11400000	10200000	9740000	8220000	11500000
L-Sarcosine	129000000	99700000	103000000	117000000	108000000	100000000	153000000	145000000	185000000	197000000	205000000	225000000	157000000	163000000	207000000	138000000	142000000	141000000	195000000	185000000	183000000	165000000	225000000	1540000	248000000	206000000	200000000	234000000	241000000	258000000	344000000	323000000	410000000
Lysine	84000000	79400000	104000000	123000000	131000000	118000000	136000000	206000000	183000000	190000000	224000000	253000000	179000000	198000000	253000000	120000000	135000000	157000000	194000000	181000000	152000000	170000000	172000000	170000000	278000000	277000000	231000000	167000000	191000000	200000000	484000000	543000000	595000000
Malate	338000000	334000000	297000000	473000000	446000000	434000000	190000000	337000000	251000000	1610000000	1800000000	1840000000	374000000	399000000	357000000	703000000	741000000	744000000	196000000	212000000	213000000	513000000	524000000	529000000	275000000	292000000	258000000	924000000	982000000	925000000	528000000	623000000	499000000
Methionine	1760000000	1400000000	1400000000	1800000000	1790000000	1760000000	1140000000	1200000000	1540000000	1780000000	2010000000	2180000000	1620000000	1660000000	2770000000	1730000000	1820000000	1810000000	3060000000	2980000000	2590000000	2500000000	3520000000	2630000000	4740000000	3260000000	2990000000	1840000000	2060000000	2070000000	3580000000	2570000000	4130000000
methyl-lysine (N)	6290000	5570000	7680000	10800000	11600000	11700000	4560000	8620000	6560000	15300000	20700000	20400000	10100000	9900000	9460000	12300000	10300000	13300000	7880000	8730000	8660000	19100000	19700000	20700000	12600000	15600000	13400000	26000000	29200000	24200000	19900000	24500000	20400000
Myristic acid	16300000	11500000	7450000	9470000	9540000	7550000	9330000	7510000	10400000	9590000	8930000	13000000	7460000	7570000	9470000	9440000	8020000	8060000	17100000	12800000	12900000	11100000	13000000	14900000	18600000	17600000	9060000	12100000	13600000	12900000	13900000	8720000	13300000
Myristoyl-carnitine	517000	529000	489000	1240000	992000	983000	1260000	1590000	1650000	3000000	3530000	3860000	1310000	1630000	1960000	2940000	2630000	2850000	1630000	1570000	1310000	3350000	4240000	3910000	2150000	1880000	1650000	4520000	5000000	5570000	2390000	2440000	2970000
NAD+	118000000	138000000	158000000	208000000	187000000	192000000	106000000	167000000	166000000	271000000	269000000	309000000	157000000	162000000	145000000	257000000	260000000	252000000	139000000	149000000	149000000	286000000	263000000	282000000	132000000	137000000	157000000	306000000	327000000	307000000	178000000	212000000	199000000
NADH	31200000	38600000	18900000	38700000	48300000	32500000	26600000	49800000	19900000	91000000	144000000	132000000	63600000	64400000	68500000	40400000	36500000	39000000	39700000	29100000	22600000	39200000	40400000	39300000	100000000	130000000	76400000	98000000	88900000	85300000	92200000	103000000	82700000
NADP+	3510000	3540000	3800000	4900000	4500000	4580000	2470000	3540000	3400000	6630000	7180000	7920000	3730000	4050000	4050000	5730000	5870000	5520000	3530000	3380000	3480000	6600000	5860000	6650000	4440000	4610000	3780000	7440000	7580000	7860000	5280000	5910000	5190000
N-carbamoyl-L-aspartic acid	1970000	1980000	2740000	1660000	2030000	2020000	42500	158000	217000	2280000	2340000	2520000	222000	357000	337000	1390000	1460000	1620000	597000	592000	682000	2380000	2370000	2160000	946000	820000	694000	1790000	1760000	1840000	400000	369000	588000
nicotinamide	117000000	112000000	121000000	133000000	150000000	139000000	87700000	101000000	87700000	221000000	237000000	247000000	151000000	150000000	194000000	110000000	148000000	157000000	208000000	158000000	105000000	168000000	182000000	170000000	209000000	204000000	170000000	182000000	202000000	223000000	191000000	235000000	282000000
nicotinamide N-oxide	9210000	7990000	4700000	3470000	3970000	2140000	1820000	2440000	3220000	11800000	4910000	8080000	5010000	4020000	4160000	2580000	2420000	2740000	3340000	4560000	3070000	2410000	1760000	4590000	26600000	7590000	3000000	2520000	6820000	2170000	3750000	2050000	6190000
Octadecanamide	1240000	961000	1100000	1160000	998000	1200000	1700000	1830000	2680000	1480000	1500000	1990000	521000	811000	807000	3420000	3880000	3320000	1350000	1390000	2170000	4150000	4070000	4120000	669000	658000	1150000	5580000	5050000	5280000	3370000	2420000	2850000
Octanoic acid	8810000	12100000	10900000	12400000	12600000	8700000	9460000	10900000	9200000	9190000	8260000	9540000	8570000	8570000	8840000	9930000	9860000	13300000	9020000	8780000	11900000	10200000	12500000	13000000	8880000	8630000	8750000	11300000	8570000	8320000	13400000	7580000	8750000
Octanoyl-carnitine	422000	353000	63400	273000	343000	131000	267000	209000	196000	194000	216000	140000	224000	284000	377000	8730	87900	36400	511000	287000	31100	70100	11500	16100	247000	133000	173000	22100	34800	216000	231000	90900	73900
Oleamide	2480000	2180000	2070000	2140000	2290000	1890000	2500000	1860000	2220000	1240000	1160000	1500000	681000	611000	2160000	984000	912000	1040000	1690000	1950000	2110000	975000	1460000	1310000	1380000	2580000	1430000	1370000	1630000	1500000	1570000	544000	806000
Oleic acid	12800000	9650000	6390000	14500000	14000000	9930000	12700000	17200000	16300000	13300000	15400000	21500000	14300000	15300000	24300000	15300000	15100000	16900000	27300000	18600000	15300000	32200000	32200000	29500000	31100000	31500000	19700000	37700000	33200000	41600000	41400000	23000000	33000000
O-Phosphoethanolamine	2890000	2730000	3550000	25400000	22700000	23500000	89200000	122000000	116000000	42700000	51700000	57100000	112000000	124000000	106000000	114000000	116000000	114000000	78500000	80900000	82700000	467000000	492000000	475000000	263000000	312000000	287000000	258000000	241000000	266000000	96100000	113000000	100000000
Ornithine	8670000	8390000	11200000	13400000	14000000	13300000	11400000	19500000	14200000	20600000	24300000	26600000	20200000	20600000	22000000	11700000	11100000	13600000	17300000	17500000	14400000	15300000	14800000	14100000	23000000	27800000	25000000	16500000	19500000	18900000	35800000	46800000	37900000
Orotic acid	1970000	1730000	1640000	1330000	1310000	1560000	52300	88400	260000	2020000	1590000	2160000	188000	278000	472000	915000	1210000	1230000	665000	612000	785000	1530000	2520000	1520000	1190000	638000	713000	1830000	2630000	2090000	1000000	800000	738000
Oxaloacetic acid	776000	570000	548000	666000	719000	509000	484000	545000	559000	54700	13800	100000	182000	340000	398000	29700	52100	47400	325000	287000	195000	16900	0	65300	171000	84600	93400	0	9320	212000	305000	249000	493000
oxoadipate	1500000	1690000	1460000	1880000	1590000	1450000	660000	968000	902000	2340000	2340000	2650000	910000	962000	1020000	1440000	1700000	1340000	789000	596000	955000	639000	691000	1010000	1090000	983000	687000	324000	250000	485000	1970000	1810000	2220000
oxypurinol	34400000	27500000	29500000	34600000	35700000	31300000	37400000	31200000	40400000	64300000	68000000	82300000	31400000	40600000	49700000	39600000	43600000	44000000	0	41800000	33300000	35600000	54500000	41900000	43500000	28400000	27500000	51300000	57200000	62500000	64700000	49100000	77800000
Palmitic acid	347000000	283000000	220000000	244000000	248000000	215000000	226000000	188000000	251000000	153000000	190000000	253000000	140000000	137000000	179000000	263000000	205000000	225000000	461000000	375000000	388000000	288000000	304000000	321000000	390000000	385000000	213000000	372000000	354000000	318000000	367000000	178000000	307000000
Palmitoleic acid	4750000	3650000	1960000	3310000	4440000	2530000	3040000	3520000	5010000	4420000	4920000	8960000	4200000	4210000	6000000	4020000	3850000	4730000	9250000	5060000	4380000	6990000	6860000	8330000	10900000	9670000	5240000	5040000	8020000	8570000	7460000	5690000	7030000
Palmitoyl-carnitine	5400000	5430000	5210000	7300000	6590000	6510000	6340000	7750000	9350000	18000000	18900000	21600000	8920000	10300000	12400000	20200000	22300000	20800000	13100000	12600000	12900000	30700000	34500000	31800000	18800000	17700000	16200000	42200000	42000000	46400000	19100000	15500000	19400000
Pantothenate	599000000	546000000	574000000	686000000	650000000	657000000	396000000	434000000	500000000	816000000	903000000	998000000	445000000	476000000	573000000	609000000	650000000	671000000	481000000	423000000	399000000	709000000	841000000	761000000	557000000	479000000	440000000	639000000	732000000	750000000	573000000	582000000	685000000
PEP	20900000	25100000	18400000	28300000	33300000	33800000	13900000	23400000	15700000	63300000	73800000	74300000	33100000	33900000	33900000	13300000	11200000	8920000	21200000	22600000	20200000	18200000	20600000	14900000	39700000	46800000	35800000	43000000	39400000	39500000	50200000	48000000	37100000
Phenylalanine	2460000000	1900000000	1990000000	2700000000	2590000000	2500000000	2250000000	2050000000	2700000000	3130000000	3630000000	4120000000	2250000000	2440000000	3670000000	2530000000	2670000000	2710000000	3610000000	3510000000	3000000000	3030000000	3900000000	3250000000	4900000000	3490000000	3080000000	2970000000	3330000000	3460000000	4540000000	3450000000	5380000000
phosphocreatine	121000000	129000000	139000000	213000000	203000000	203000000	200000000	248000000	252000000	350000000	357000000	425000000	264000000	265000000	294000000	295000000	295000000	295000000	192000000	212000000	196000000	330000000	319000000	327000000	314000000	306000000	275000000	286000000	291000000	273000000	396000000	429000000	459000000
Proline	4310000000	3750000000	3840000000	6590000000	5940000000	6020000000	6150000000	7630000000	8860000000	14900000000	16800000000	17600000000	6960000000	7160000000	9830000000	10300000000	11000000000	10800000000	6190000000	7110000000	6140000000	7500000000	9010000000	8090000000	6150000000	5430000000	4910000000	10700000000	11800000000	10800000000	14300000000	12500000000	16100000000
Propionyl-carnitine	21100000	19500000	21800000	47800000	49800000	48000000	44000000	56500000	59900000	184000000	214000000	233000000	54500000	57700000	59000000	150000000	165000000	165000000	39500000	44200000	42700000	170000000	186000000	189000000	68300000	64700000	56800000	242000000	253000000	262000000	81100000	94500000	110000000
pyridoxal	3510000	4220000	4070000	5690000	5590000	5760000	3500000	5690000	4410000	18900000	23000000	20700000	6330000	6730000	7340000	8880000	10700000	16600000	5170000	4490000	3960000	7210000	7810000	6930000	4110000	5040000	3980000	20200000	29700000	18100000	18000000	16900000	18300000
Pyruvate	93000000	74000000	106000000	100000000	98300000	88600000	66900000	70200000	80500000	188000000	203000000	247000000	71200000	77700000	121000000	163000000	189000000	222000000	138000000	121000000	197000000	186000000	206000000	196000000	151000000	113000000	93100000	144000000	150000000	173000000	139000000	108000000	74700000
riboflavin	353000	378000	632000	675000	807000	582000	467000	624000	466000	1390000	1340000	1740000	668000	979000	1750000	385000	929000	1190000	1210000	741000	421000	895000	1020000	821000	906000	790000	910000	628000	757000	1240000	1090000	1500000	2000000
Ribose phosphate	37500000	37400000	41200000	33700000	35400000	34900000	12000000	13500000	15700000	19500000	19800000	28400000	4250000	7820000	8350000	23100000	22800000	21300000	16400000	13500000	13900000	25100000	23600000	23100000	20500000	18700000	12500000	11600000	10600000	12700000	10300000	3150000	10800000
S-Adenosyl-L-Homocysteine	2930000	3130000	2540000	3750000	3740000	3470000	2710000	4260000	4290000	5220000	4350000	6110000	4620000	6050000	5360000	5170000	4790000	4960000	4120000	3630000	4000000	5740000	5870000	5320000	5260000	4810000	6130000	7210000	7550000	8180000	12700000	12700000	12300000
S-Adenosyl-L-methionine	10700000	10500000	8980000	13300000	11500000	10900000	4180000	6390000	6080000	19900000	21700000	24400000	6700000	7350000	7000000	13700000	13600000	13900000	5640000	5750000	5950000	13100000	12700000	13500000	7330000	7740000	6520000	13900000	14600000	15800000	10300000	11800000	10000000
Sedoheptulose-7-phosphate (D)	3970000	4400000	4250000	6230000	6100000	5560000	2400000	3290000	2790000	8710000	9650000	10700000	4130000	4370000	4130000	6200000	7410000	6900000	3910000	3890000	3430000	7530000	7350000	6850000	5170000	6910000	5810000	7900000	9070000	8370000	6010000	6880000	6950000
Serine	228000000	269000000	267000000	326000000	330000000	327000000	192000000	243000000	220000000	276000000	301000000	311000000	368000000	384000000	388000000	318000000	322000000	315000000	417000000	426000000	390000000	480000000	459000000	449000000	664000000	703000000	643000000	386000000	426000000	401000000	572000000	678000000	658000000
Serotonin	1060000	1430000	1170000	1810000	1560000	1630000	352000	310000	332000	640000	902000	830000	970000	744000	1240000	744000	740000	717000	826000	673000	544000	562000	924000	577000	646000	695000	752000	197000	399000	198000	660000	584000	865000
Sphinganine	2010000	1370000	2340000	872000	694000	1170000	607000	815000	1480000	251000	209000	533000	190000	490000	162000	2790000	3080000	3220000	142000	196000	618000	2850000	2790000	3210000	349000	252000	223000	1340000	961000	1470000	315000	582000	446000
Sphingomyelin C16	34300000	21500000	45700000	13300000	14900000	17300000	17800000	21500000	42400000	6530000	6060000	12000000	119000000	144000000	83000000	90000000	92600000	83200000	18800000	23800000	24800000	73100000	74600000	98200000	109000000	69000000	32200000	24900000	20500000	24700000	48000000	183000000	153000000
Sphingomyelin C18	105000	55700	45100	0	0	97600	0	18500	0	61300	0	54900	6720000	8930000	4490000	142000	123000	379000	499000	792000	157000	208000	57900	269000	6980000	4310000	1640000	0	182000	119000	3600000	17200000	13900000
Stearic acid	390000000	318000000	282000000	245000000	268000000	234000000	236000000	206000000	276000000	104000000	140000000	222000000	100000000	103000000	138000000	332000000	265000000	288000000	427000000	359000000	416000000	354000000	357000000	395000000	276000000	309000000	181000000	321000000	319000000	305000000	257000000	119000000	224000000
Succinic acid	16600000	18500000	18900000	17600000	19700000	17800000	14100000	18500000	15600000	46700000	54500000	60800000	15700000	16500000	22400000	24500000	28800000	31100000	14100000	13100000	10600000	26200000	36100000	31800000	21600000	25900000	29600000	15000000	14200000	14000000	12600000	15300000	12600000
Taurine	743000000	849000000	840000000	1030000000	973000000	936000000	981000000	1330000000	1280000000	1750000000	1930000000	2030000000	1660000000	1510000000	1760000000	1110000000	1170000000	1160000000	1330000000	1230000000	1310000000	1510000000	1430000000	1510000000	2060000000	2170000000	2000000000	2430000000	2550000000	2450000000	3050000000	3540000000	3370000000
Threonine	3020000000	3040000000	3040000000	3790000000	3680000000	3570000000	2450000000	3210000000	2970000000	3720000000	3880000000	4560000000	3750000000	3820000000	4370000000	3570000000	3670000000	3780000000	4230000000	4100000000	3960000000	4380000000	4740000000	4600000000	6030000000	5710000000	5240000000	3360000000	3480000000	3750000000	5670000000	6400000000	6650000000
Tryptophan	450000000	354000000	347000000	500000000	469000000	448000000	379000000	364000000	498000000	602000000	651000000	730000000	442000000	459000000	654000000	462000000	494000000	499000000	634000000	616000000	577000000	540000000	737000000	714000000	804000000	667000000	577000000	577000000	641000000	663000000	791000000	695000000	975000000
Tyrosine	1600000000	1650000000	1740000000	2110000000	2050000000	2020000000	1410000000	1680000000	1760000000	2110000000	2290000000	2870000000	1210000000	1550000000	1830000000	2180000000	2340000000	2350000000	2130000000	2140000000	2050000000	2650000000	2890000000	2960000000	2820000000	2580000000	2190000000	2500000000	2660000000	2820000000	2770000000	2290000000	2870000000
UDP	8860000	11900000	9130000	9840000	9820000	9980000	3660000	4720000	4120000	9550000	11300000	9070000	2250000	2480000	2990000	8820000	8430000	8850000	3600000	3530000	3810000	11000000	9110000	9360000	3770000	3230000	3050000	15600000	18400000	11100000	3170000	3660000	3160000
UDP-GlcNAc	119000000	157000000	166000000	247000000	230000000	223000000	116000000	177000000	156000000	424000000	478000000	521000000	145000000	131000000	147000000	409000000	433000000	427000000	131000000	130000000	135000000	450000000	404000000	391000000	149000000	168000000	157000000	528000000	552000000	472000000	215000000	229000000	224000000
UMP	1020000	1460000	1210000	777000	841000	757000	332000	843000	545000	414000	422000	1340000	43400	26000	34200	1760000	2960000	2390000	36100	58100	317000	3810000	2880000	3140000	61100	12300	22100	1420000	1530000	1640000	168000	46300	133000
urate	4820000	4580000	7650000	4500000	6070000	5180000	2860000	3420000	3700000	7860000	7960000	8150000	5030000	4330000	6020000	5090000	7570000	8600000	5290000	4080000	3360000	6640000	5090000	6320000	4080000	5140000	4530000	3900000	4480000	6960000	4480000	7430000	7540000
uridine	147000	122000	189000	302000	209000	232000	35200	75400	140000	259000	223000	342000	38100	56800	25100	141000	123000	107000	48500	68800	66600	166000	151000	108000	70600	132000	45100	122000	147000	140000	96200	117000	126000
Uridine 5?-diphospho-N-acetylgalactosamine	142000000	158000000	166000000	247000000	231000000	223000000	113000000	176000000	161000000	424000000	479000000	522000000	145000000	147000000	142000000	409000000	433000000	427000000	119000000	130000000	135000000	470000000	430000000	431000000	150000000	168000000	158000000	528000000	552000000	522000000	224000000	229000000	240000000
uridine diphosphate galactose/glucose	74600000	73400000	71900000	111000000	100000000	99500000	55300000	77300000	69200000	167000000	193000000	207000000	77400000	82800000	74900000	127000000	143000000	138000000	55300000	56700000	61400000	170000000	155000000	179000000	72400000	85400000	77300000	186000000	189000000	196000000	112000000	134000000	120000000
UTP	47600000	46600000	54200000	69200000	65500000	61700000	25100000	38800000	35500000	101000000	125000000	139000000	44800000	47900000	46500000	86200000	68900000	80300000	32700000	34900000	33000000	88700000	76500000	79900000	45200000	49900000	43100000	90500000	103000000	102000000	57100000	68100000	62900000
Valine	1070000000	944000000	1020000000	1280000000	1260000000	1210000000	914000000	915000000	1130000000	1410000000	1540000000	1730000000	995000000	1340000000	1680000000	1140000000	1270000000	1310000000	1430000000	1460000000	1310000000	1380000000	1680000000	1600000000	2000000000	1510000000	1280000000	1440000000	1560000000	1610000000	1720000000	1520000000	2200000000
Xanthine	43200000	36000000	37600000	46900000	46200000	42700000	39300000	41600000	44000000	88400000	93900000	108000000	43600000	48000000	73900000	51800000	57900000	59400000	46400000	45100000	40700000	49500000	58100000	53100000	48000000	40100000	34900000	69100000	76100000	84300000	76200000	65500000	79700000
XMP	372000	285000	287000	233000	309000	354000	0	93100	67600	195000	77900	343000	0	24700	11500	435000	473000	460000	0	0	0	355000	0	228000	0	57000	0	30300	0	120000	41900	11100	12700
Glycerophosphorylcholine	11875317845	11966119415	11588089910	15703930417	15571274490	15334452826	4381993357	5644833282	5515098970	26142440597	26966793112	23477999233	6463972173	7011370614	7262865642	23712943270	24272166894	24330250589	9101605478	8409396325	8533725882	25643191443	25962322333	25981806704	9901777028	9866987748	8885108116	30284807543	30489685871	26599941746	8396473910	9955295684	7888102749
Glycerophosphorylethanolamine	1.84819e+08	1.98719e+08	1.99487e+08	330324904	3.16293e+08	3.14316e+08	563179	1.53865e+08	1.38513e+08	6.92542e+08	7.74969e+08	8.20526e+08	1.46977e+08	1.38764e+08	1.62108e+08	6.48941e+08	6.89851e+08	6.72438e+08	1.44897e+08	1.43089e+08	1.38827e+08	667541916	5.95507e+08	6.28151e+08	1.55127e+08	1.7452e+08	155700579	6.49074e+08	7.04169e+08	690205363	1.40418e+08	1.87879e+08	1.56748e+08

## Sheet: DMOG experiment
	D0-1	D0-2	D0-3	D4-4OHT-1	D4-4OHT-2	D4-4OHT-3	D4-DMOG-1	D4-DMOG-2	D4-DMOG-3	D7-4OHT-1	D7-4OHT-2	D7-4OHT-3	D7-DMOG-1	D7-DMOG-2	D7-DMOG-3
	01-D0	01-D0	01-D0	02-D4-4OHT	02-D4-4OHT	02-D4-4OHT	03-D4-DMOG	03-D4-DMOG	03-D4-DMOG	04-D7-4OHT	04-D7-4OHT	04-D7-4OHT	05-D7-DMOG	05-D7-DMOG	05-D7-DMOG
3-hydroxybutyric acid	4200000	6170000	7280000	16000000	18700000	18500000	14200000	17200000	16900000	18100000	18000000	17400000	13100000	18100000	13400000
5-Hydroxylysine	56400	142000	366000	841000	799000	909000	926000	814000	957000	922000	967000	858000	945000	990000	1150000
5-oxo-L-Proline	487000000	478000000	619000000	1560000000	1630000000	1540000000	732000000	840000000	791000000	853000000	899000000	865000000	637000000	655000000	639000000
6-Phosphogluconic acid	63500000	60600000	58400000	62000000	62500000	63500000	428000000	467000000	542000000	47600000	51200000	54000000	223000000	241000000	224000000
Acetyl CoA	3620000	3110000	2130000	5350000	5710000	6230000	6240000	6630000	5120000	4500000	6350000	6530000	6760000	8350000	7640000
acetyl-aspartate (N)	69100000	71500000	82500000	129000000	130000000	127000000	563000000	565000000	602000000	218000000	219000000	236000000	1090000000	1160000000	1250000000
acetyl-carnitine	264000000	256000000	303000000	580000000	581000000	566000000	1910000000	1840000000	1850000000	484000000	516000000	532000000	1420000000	1620000000	1620000000
acetyl-cysteine	262000	527000	814000	1280000	1390000	970000	1180000	1250000	1670000	1310000	1140000	920000	881000	748000	548000
acetyl-glutamine	8190000	8230000	10800000	23600000	21400000	21400000	43200000	40500000	41600000	28900000	21800000	28400000	37400000	41900000	37700000
Adenine	376000000	275000000	251000000	285000000	222000000	318000000	307000000	421000000	443000000	221000000	235000000	271000000	271000000	392000000	377000000
Adenosine	4960000000	3540000000	3280000000	3650000000	2830000000	4180000000	4070000000	5190000000	6060000000	2490000000	2600000000	3180000000	3370000000	4830000000	4400000000
ADP	54500000	50900000	45700000	36100000	34400000	37100000	45200000	41900000	51100000	33900000	36900000	38100000	57400000	61900000	62200000
aKG	51800000	101000000	35900000	770000000	789000000	595000000	4150000	3030000	8000000	545000000	566000000	552000000	2520000	3360000	2290000
Aminoadipate	123000000	112000000	175000000	94600000	88100000	90500000	66000000	64100000	92200000	130000000	140000000	141000000	79800000	81800000	74900000
AMP	17800000	19400000	22100000	55300000	111000000	59100000	7780000	18300000	5940000	12200000	15300000	12300000	257000	78200	0
Arachidonic acid	9260000	13700000	10800000	8770000	6690000	7330000	24400000	24200000	24000000	19500000	22200000	20200000	35000000	41100000	41400000
Arginine	742000000	751000000	866000000	1280000000	1280000000	1380000000	2180000000	2070000000	2280000000	1480000000	1440000000	1320000000	2070000000	2140000000	2200000000
Argininosuccinate	1100000	1190000	1810000	3790000	3850000	3990000	2980000	2940000	3350000	1660000	1590000	1490000	2400000	2750000	2910000
Asparagine	34100000	33100000	40900000	13600000	13500000	13800000	18900000	16200000	18500000	37800000	37400000	41700000	51300000	58200000	53800000
Aspartate	512000000	546000000	588000000	349000000	320000000	280000000	637000000	633000000	658000000	273000000	270000000	285000000	1460000000	1420000000	1650000000
ATP	705000000	680000000	604000000	520000000	500000000	525000000	639000000	615000000	699000000	495000000	530000000	541000000	797000000	849000000	829000000
betaine	1440000000	1550000000	1850000000	2580000000	2480000000	2530000000	3990000000	3830000000	4110000000	2340000000	2450000000	2440000000	4060000000	4260000000	4610000000
Butyric acid	1790000	1410000	1930000	4290000	5010000	4630000	4950000	4430000	5250000	3030000	2110000	2750000	3260000	2840000	3230000
Butyryl-carnitine	52300000	51100000	72000000	157000000	148000000	152000000	236000000	247000000	257000000	75100000	80800000	83100000	102000000	110000000	125000000
carnitine	956000000	922000000	1280000000	1290000000	1200000000	1170000000	2750000000	2780000000	2970000000	1330000000	1380000000	1280000000	3010000000	3360000000	3520000000
Carnosine	2490000	2740000	3070000	4610000	4650000	4630000	5730000	6280000	6820000	6290000	6400000	6050000	6960000	8300000	8100000
CDP	12600000	11900000	11400000	23500000	30100000	21200000	5660000	7880000	5990000	8390000	9200000	12700000	1190000	1660000	2240000
CDP-ethanolamine	1830000	2000000	2570000	2200000	2260000	2300000	1430000	1350000	1490000	13600000	13600000	13400000	6020000	4510000	5050000
cis-aconitate	34800000	30300000	38600000	128000000	130000000	138000000	6780000	5770000	5830000	114000000	118000000	129000000	10600000	14000000	14500000
Citrate	786000000	795000000	1070000000	1400000000	1480000000	1390000000	291000000	235000000	252000000	1310000000	1300000000	1380000000	459000000	543000000	490000000
Citrulline	17700000	21200000	28800000	74500000	74500000	77400000	106000000	98000000	101000000	81800000	79700000	77300000	99600000	104000000	108000000
Coanzyme A	1240000	1130000	1230000	891000	725000	638000	1400000	2260000	2170000	385000	1210000	676000	2540000	2240000	1830000
Creatine	106000000	82500000	84400000	267000000	253000000	262000000	1050000000	1110000000	1140000000	203000000	211000000	209000000	472000000	509000000	526000000
Creatinine	648000000	652000000	844000000	1270000000	1270000000	1330000000	1910000000	1960000000	2190000000	1210000000	1280000000	1240000000	2190000000	2330000000	2360000000
CTP	76800000	67200000	56900000	58200000	54100000	58700000	48700000	48100000	58000000	62000000	67400000	71800000	106000000	107000000	110000000
Cystathionine	37800000	36800000	52500000	89200000	90200000	91400000	67800000	65500000	69500000	67100000	72400000	71100000	50800000	55000000	52400000
Cysteine	1950000	1990000	1900000	1560000	1910000	849000	3210000	2950000	3290000	2470000	3300000	2240000	3510000	3480000	2870000
Cysteinesulfinic acid	14500000	15800000	16200000	5900000	6260000	5490000	15700000	19600000	22400000	10500000	11800000	11900000	32000000	35700000	36000000
Cytidine	61700000	46000000	47800000	154000000	108000000	133000000	149000000	111000000	131000000	281000000	298000000	331000000	333000000	313000000	318000000
Cytidine-5?-monophospho-N-acetylneuraminic acid	3380000	3810000	5190000	11900000	11600000	12500000	9200000	9140000	10100000	19200000	18900000	19100000	27400000	27500000	28100000
Decanoic acid	3290000	2710000	2280000	7830000	3650000	6850000	3290000	4590000	5000000	3030000	3080000	3780000	4420000	4190000	4150000
dihydroxyacetone phosphate (DHAP)	332000000	254000000	244000000	462000000	325000000	583000000	1180000000	1100000000	1110000000	350000000	350000000	450000000	1440000000	1430000000	1410000000
Docosahexaenoic acid	11300000	12600000	11800000	8960000	8040000	8650000	17900000	19200000	21400000	21700000	22700000	20900000	32900000	36700000	38300000
Dodecanoic acid/Lauric acid	3070000	3330000	3690000	5040000	3740000	5330000	5240000	3980000	3880000	4620000	5240000	6540000	4800000	5070000	6870000
Eicosapentaenoic acid	4730000	5320000	5750000	2370000	1930000	2350000	7630000	8400000	8840000	9570000	10300000	9240000	22000000	22700000	25700000
FAD	2010000	2590000	3540000	4560000	4060000	4140000	4330000	3680000	3800000	6780000	6940000	5920000	4660000	5210000	5310000
Flavin mononucleotide	197000	86600	178000	158000	143000	260000	679000	507000	864000	250000	576000	832000	2670000	3630000	2410000
folate	293000	525000	548000	716000	1040000	1140000	1370000	2060000	2430000	771000	887000	469000	1040000	1240000	1320000
Fructose	25400000	23200000	31100000	15800000	18100000	17600000	23000000	23400000	26200000	53300000	49200000	12200000	35000000	40800000	39900000
fructose 1,6-diphosphate	30000000	17400000	19900000	138000000	90200000	52300000	251000000	210000000	235000000	155000000	183000000	165000000	383000000	519000000	582000000
Fumarate	36900000	34600000	54500000	93600000	90700000	108000000	57800000	51500000	51700000	41000000	41200000	40700000	57400000	62000000	61900000
G6P	26900000	53400000	46500000	112000000	132000000	95300000	5710000	4480000	1300000	89600000	89300000	103000000	2750000	4010000	3730000
GDP	20800000	17100000	16700000	24800000	31500000	21200000	11000000	15400000	12600000	8270000	10200000	13900000	5970000	6210000	5680000
GLN	11700000000	12000000000	13600000000	17900000000	18100000000	18400000000	13800000000	13400000000	13700000000	19600000000	19200000000	19400000000	15100000000	15900000000	15600000000
GLU	7160000000	7280000000	8300000000	8830000000	8470000000	8950000000	4660000000	4680000000	4840000000	8000000000	8040000000	8190000000	6780000000	7190000000	7220000000
Glucose	405000000	414000000	492000000	280000000	342000000	361000000	429000000	562000000	655000000	174000000	219000000	149000000	615000000	640000000	629000000
Glyceraldehyde 3-phosphate	29100000	31000000	46500000	81900000	84100000	79300000	731000000	713000000	772000000	53900000	59700000	60100000	569000000	645000000	583000000
Glycerol 3-phosphate	38500000	32200000	26800000	105000000	93900000	97800000	90500000	87000000	94200000	284000000	300000000	268000000	182000000	220000000	236000000
Glycine	160000000	167000000	185000000	158000000	157000000	161000000	190000000	180000000	191000000	112000000	114000000	112000000	95500000	103000000	107000000
GMP	201000	506000	323000	3270000	3340000	2550000	1050000	295000	87100	2390000	3140000	3380000	141000	273000	104000
GSH	1960000000	2040000000	2290000000	2150000000	2050000000	2140000000	2270000000	2280000000	2430000000	3200000000	3260000000	3550000000	3780000000	3910000000	3890000000
GSSG	1390000	1880000	3490000	1250000	1180000	1470000	3210000	2530000	3550000	4550000	3880000	3500000	8290000	10400000	9520000
GTP	120000000	94300000	84400000	58200000	54800000	59000000	76500000	75600000	102000000	55900000	64900000	70400000	124000000	133000000	127000000
guanine	12000000	8750000	7080000	10700000	8630000	10800000	26600000	31600000	40900000	35600000	34000000	31500000	41600000	52700000	48600000
guanosine	37100000	25600000	19600000	60000000	39400000	48100000	86500000	96100000	118000000	133000000	127000000	117000000	126000000	166000000	163000000
Guanosine 5?-diphospho-D-mannose	1270000	1160000	1570000	4170000	4120000	4130000	4590000	4330000	4570000	3770000	3890000	3680000	4580000	5070000	4620000
Hexanoic acid	10400000	9150000	9460000	14500000	17600000	15400000	18800000	18900000	23200000	15700000	11500000	13500000	18900000	19200000	18300000
Hexanoyl-carnitine	183000	238000	447000	821000	555000	494000	941000	1200000	1120000	643000	725000	570000	1760000	2270000	2470000
Histidine	1260000000	1360000000	1480000000	1910000000	1930000000	1950000000	1530000000	1420000000	1490000000	1720000000	1740000000	1800000000	1830000000	1970000000	1960000000
Hydroxy-L-proline	182000000	173000000	220000000	188000000	175000000	194000000	77200000	78700000	58100000	99800000	101000000	96100000	57100000	48800000	44700000
hypoxanthine	232000000	206000000	137000000	390000000	234000000	248000000	393000000	459000000	543000000	746000000	672000000	616000000	612000000	563000000	575000000
Inosine	255000000	230000000	147000000	561000000	303000000	348000000	509000000	548000000	587000000	1010000000	909000000	826000000	739000000	789000000	793000000
IsoLeucine	2000000000	2700000000	3030000000	7650000000	7640000000	8010000000	10500000000	10700000000	11300000000	8190000000	7840000000	7850000000	12800000000	13500000000	12000000000
Lactate	2100000000	2260000000	3260000000	15800000000	16100000000	15600000000	16900000000	16000000000	17200000000	11600000000	11500000000	10300000000	14000000000	15800000000	15400000000
L-Alanine	3400000000	3460000000	4040000000	5030000000	5090000000	5080000000	2750000000	2610000000	2690000000	3910000000	3890000000	3990000000	2520000000	2640000000	2620000000
L-Dihydroorotic acid	2060000	1840000	3590000	10000000	9160000	9520000	5900000	5870000	4370000	4340000	5730000	4840000	4800000	5170000	4430000
Leucine	4030000000	3970000000	4570000000	7650000000	8250000000	8700000000	12000000000	11600000000	13600000000	8020000000	8430000000	8150000000	14700000000	15800000000	16400000000
Linoleic acid	5180000	6610000	6560000	9880000	8190000	9750000	11300000	12300000	14000000	14000000	14900000	14100000	13600000	15800000	17400000
Linolenic acid	565000	711000	673000	1030000	735000	922000	2040000	2320000	2780000	1300000	1380000	1380000	2790000	3060000	3450000
L-Kynurenine	6330000	6910000	7870000	20100000	20400000	23500000	27700000	25900000	26600000	14300000	14200000	13400000	26400000	30100000	29700000
L-Sarcosine	198000000	202000000	225000000	346000000	373000000	367000000	1100000000	1030000000	1050000000	336000000	338000000	337000000	1020000000	1030000000	1080000000
Lysine	270000000	273000000	348000000	603000000	618000000	665000000	1290000000	1200000000	1340000000	668000000	656000000	585000000	1180000000	1270000000	1290000000
Malate	625000000	631000000	1000000000	1390000000	1360000000	1640000000	827000000	831000000	926000000	613000000	609000000	583000000	787000000	906000000	923000000
Methionine	1800000000	1960000000	2020000000	3350000000	3370000000	3440000000	3870000000	3730000000	3940000000	3340000000	3560000000	3450000000	4110000000	4620000000	4740000000
methyl-lysine (N)	24800000	29000000	33600000	56400000	55800000	62900000	60200000	57900000	57800000	68900000	63200000	62700000	61300000	61800000	68500000
Myristic acid	9380000	9980000	10800000	24600000	20000000	22400000	14400000	13600000	15900000	25300000	26700000	29100000	18800000	22000000	22700000
Myristoyl-carnitine	1210000	1220000	1870000	3050000	2770000	3060000	1460000	945000	800000	6280000	6900000	6920000	13500000	12900000	16000000
NAD+	27300000	32000000	46100000	26400000	38800000	36700000	2650000	273000	1460000	137000000	134000000	100000000	224000000	113000000	50700000
NADH	192000000	197000000	222000000	431000000	416000000	408000000	443000000	405000000	425000000	291000000	311000000	315000000	260000000	370000000	368000000
NADP+	5090000	5700000	5770000	6370000	6580000	6750000	5360000	5030000	4730000	6880000	7020000	7850000	7680000	8750000	7880000
N-carbamoyl-L-aspartic acid	3450000	4100000	5860000	10200000	10600000	10600000	4850000	5970000	6070000	4600000	5210000	5430000	5630000	6530000	6530000
nicotinamide	105000000	288000000	345000000	346000000	360000000	378000000	564000000	672000000	732000000	333000000	400000000	320000000	572000000	725000000	797000000
nicotinamide N-oxide	9110000	7120000	11200000	7470000	7600000	7270000	5960000	9150000	6070000	7310000	7170000	6310000	5030000	3230000	5010000
Octanoic acid	9560000	8220000	9570000	13200000	12900000	12200000	11900000	14900000	16900000	12400000	11500000	11500000	15500000	23400000	14400000
Oleic acid	48300000	61300000	55800000	129000000	97500000	112000000	88800000	87800000	91700000	182000000	187000000	181000000	88200000	110000000	118000000
O-Phosphoethanolamine	620000	2290000	2990000	4100000	3660000	4320000	3070000	2710000	2470000	165000000	172000000	185000000	9760000	12400000	12600000
Ornithine	29600000	32400000	37800000	57400000	59800000	67200000	120000000	116000000	127000000	62400000	59200000	57700000	89800000	96300000	105000000
Orotic acid	2490000	3480000	5350000	13200000	12400000	14000000	8570000	8810000	8630000	8200000	8390000	8100000	8490000	10100000	4720000
oxypurinol	25900000	28600000	32000000	52900000	44800000	58600000	69200000	74700000	79600000	48700000	51200000	48900000	69900000	80300000	74400000
Palmitic acid	65100000	85700000	66000000	157000000	123000000	137000000	61200000	53700000	43100000	139000000	141000000	166000000	50300000	63400000	67800000
Palmitoleic acid	14200000	16100000	17900000	32600000	23600000	29800000	24400000	25800000	30300000	39300000	41600000	39700000	34200000	36500000	43600000
Palmitoyl-carnitine	8010000	9230000	11100000	15700000	16300000	14600000	11100000	8690000	6750000	32100000	32600000	34700000	38600000	50500000	47200000
Pantetheine 4'-phosphate	639000	728000	1300000	2080000	1570000	2020000	1360000	1430000	2080000	1450000	1990000	1720000	1330000	1460000	1030000
Pantothenate	606000000	571000000	676000000	980000000	929000000	926000000	1090000000	1190000000	1250000000	787000000	828000000	804000000	1270000000	1350000000	1380000000
PEP	170000000	162000000	154000000	198000000	202000000	217000000	5480000	1810000	3040000	160000000	174000000	179000000	32100000	28600000	19400000
Phenylalanine	3010000000	3160000000	3790000000	7870000000	7990000000	8040000000	10900000000	10500000000	10900000000	7360000000	7770000000	7970000000	12200000000	12900000000	13600000000
phosphocreatine	125000000	160000000	237000000	575000000	576000000	577000000	1400000000	1300000000	1350000000	706000000	720000000	762000000	2560000000	2640000000	2680000000
Proline	6820000000	6490000000	8720000000	9300000000	9150000000	9270000000	3950000000	3850000000	4300000000	7800000000	8020000000	7980000000	4630000000	5060000000	5240000000
Propionyl-carnitine	71400000	67000000	96100000	54100000	58100000	55300000	22400000	26600000	27500000	96600000	101000000	115000000	48400000	53900000	53200000
pyridoxal	14800000	12400000	14800000	22700000	22600000	22700000	28300000	33600000	44000000	11400000	21900000	16800000	21400000	19900000	21100000
Pyruvate	65200000	59900000	123000000	526000000	445000000	440000000	1150000000	1150000000	1180000000	235000000	298000000	211000000	788000000	1260000000	1360000000
riboflavin	718000	952000	1180000	1640000	2060000	2090000	2920000	3180000	3980000	1670000	1860000	1270000	4200000	3860000	3460000
Ribose phosphate	34800000	43500000	41700000	281000000	218000000	249000000	263000000	232000000	199000000	242000000	235000000	231000000	233000000	286000000	302000000
S-Adenosyl-L-Homocysteine	9670000	7940000	7430000	20200000	15500000	16200000	13200000	17300000	19700000	22000000	21500000	17500000	15500000	16100000	13700000
S-Adenosyl-L-methionine	11000000	11600000	18100000	29900000	29900000	32800000	35900000	36700000	42500000	30000000	31800000	31800000	77600000	68600000	68700000
Sedoheptulose-7-phosphate (D)	8460000	8500000	7440000	41400000	40900000	41500000	53300000	55700000	59000000	43900000	45200000	45000000	91000000	102000000	99400000
Serine	338000000	359000000	355000000	342000000	326000000	356000000	286000000	298000000	314000000	501000000	513000000	530000000	433000000	458000000	465000000
Serotonin	3250000	2810000	3310000	2060000	2300000	2550000	2740000	2790000	2980000	5320000	5070000	4700000	9320000	9740000	9120000
Stearic acid	30500000	46200000	30300000	75200000	61700000	55800000	25400000	20500000	17900000	97000000	95700000	115000000	17000000	26000000	24300000
Succinic acid	30700000	31200000	38900000	63600000	59900000	66700000	46200000	46700000	52600000	50200000	48800000	44900000	21500000	27400000	26600000
Taurine	1260000000	1220000000	1510000000	1550000000	1500000000	1580000000	4890000000	4970000000	5080000000	1600000000	1670000000	1640000000	5020000000	5210000000	5670000000
Threonine	4420000000	4570000000	5200000000	6690000000	6540000000	6560000000	5360000000	5290000000	5350000000	6050000000	6390000000	6250000000	5410000000	5450000000	5470000000
Tryptophan	651000000	678000000	790000000	1710000000	1700000000	1690000000	2470000000	2370000000	2560000000	1570000000	1680000000	1710000000	2800000000	2950000000	3190000000
Tyrosine	1030000000	1240000000	2110000000	5190000000	5010000000	4830000000	4580000000	4240000000	4120000000	5910000000	6330000000	5750000000	5880000000	5590000000	5020000000
UDP	37000000	35900000	34600000	62300000	78200000	53300000	17800000	28100000	18700000	15100000	17800000	103000	1740000	2690000	3560000
UDP-GlcNAc	208000000	231000000	292000000	607000000	629000000	586000000	361000000	342000000	344000000	711000000	714000000	705000000	375000000	403000000	415000000
UMP	1360000	1550000	1010000	8790000	6790000	4240000	499000	414000	363000	9320000	10700000	9320000	359000	422000	177000
urate	5740000	6130000	6120000	15400000	17200000	14700000	23900000	23700000	24500000	22600000	24400000	21300000	17300000	20600000	20100000
uridine	99200	160000	236000	691000	609000	704000	1280000	1320000	1410000	389000	357000	371000	1400000	1510000	1130000
UTP	209000000	193000000	168000000	135000000	128000000	139000000	132000000	138000000	157000000	133000000	141000000	153000000	210000000	224000000	225000000
Valine	1340000000	1440000000	1720000000	4620000000	4560000000	4600000000	6970000000	6950000000	7290000000	4410000000	4580000000	4530000000	7880000000	8490000000	8840000000
Xanthine	30700000	31500000	41800000	69500000	74800000	76400000	85900000	88200000	95200000	65800000	69800000	67100000	86100000	95500000	99200000
Xanthosine	1750000	1740000	1850000	831000	1050000	1160000	3130000	4550000	8150000	1220000	1270000	1180000	4560000	5700000	5420000
XMP	847000	971000	1160000	7520000	6460000	7430000	7950000	7710000	7970000	3210000	2900000	2790000	2390000	3530000	3390000
Glycerophosphorylcholine	12966652004	14197621259	15545553798	15477894851	15916805761	15236929066	26397921071	25998853726	26738866753	31652770205	31982723778	31525659890	42733085868	45239625879	47066519722
Glycerophosphorylethanolamine	2.73858e+08	2.89199e+08	3.49018e+08	599168973	6.20863e+08	5.95424e+08	6.97343e+08	6.73648e+08	7.2376e+08	1280524980	1315927962	1343204231	1385262463	1518790323	1527323559

## Sheet: GK-OE experiment
	1	2	3	4	5	6	7	8	9
	Proliferative D0	Proliferative D0	Proliferative D0	GFP D7	GFP D7	GFP D7	GK D7	GK D7	GK D7
3-hydroxybutyric acid	2540000	2350000	1900000	2790000	2700000	2550000	3020000	4160000	3020000
5-oxo-L-Proline	131000000	123000000	128000000	142000000	152000000	159000000	138000000	163000000	138000000
6-Phosphogluconic acid	15200000	12200000	12400000	29800000	27400000	30000000	14700000	15700000	18000000
Acetyl CoA	267000	416000	0	450000	433000	238000	1040000	927000	103000
acetyl-aspartate (N)	13100000	14100000	12500000	23600000	29200000	28200000	167000000	139000000	109000000
acetyl-carnitine	64600000	67300000	58300000	66700000	70300000	71600000	124000000	106000000	99100000
acetyl-glutamine	1000000	886000	974000	551000	541000	762000	2270000	1960000	1710000
acetyl-lysine	2330000	2610000	2130000	2410000	2890000	3570000	4980000	4500000	4800000
Adenine	5250000	2350000	5450000	3620000	2630000	4520000	3520000	2700000	1750000
Adenosine	23100000	2430000	2560000	11200000	9420000	15500000	15200000	11200000	4050000
ADP	65900000	16200000	16500000	33600000	22200000	121000000	191000000	48100000	39000000
aKG	35100000	44600000	42500000	41400000	38200000	37000000	32000000	32500000	33700000
Aminoadipate	1840000	1160000	2420000	2210000	2110000	2110000	23300000	28800000	22800000
AMP	27700000	3270000	3410000	6570000	4780000	69100000	134000000	14700000	8380000
Arachidonic acid	14300000	1110000	1230000	2170000	1680000	26300000	25900000	6850000	4310000
Arginine	301000000	290000000	262000000	348000000	405000000	384000000	474000000	531000000	429000000
Argininosuccinate	1050000	1150000	1030000	624000	759000	788000	216000	228000	214000
Asparagine	7230000	6640000	5920000	7730000	9200000	8480000	11400000	9820000	11100000
Aspartate	289000000	273000000	268000000	237000000	261000000	255000000	160000000	143000000	136000000
ATP	142000000	165000000	173000000	253000000	226000000	191000000	261000000	354000000	358000000
beta-Alanine	2800000	3380000	2920000	2450000	6370000	6840000	6880000	4780000	3480000
betaine	1170000000	1130000000	1040000000	1120000000	1250000000	1280000000	1220000000	1330000000	1140000000
Butyric acid	16600000	14500000	15800000	15500000	17500000	17200000	16900000	15700000	17800000
Butyryl-carnitine	28300000	27800000	26100000	23100000	22100000	25700000	49500000	40100000	31700000
carnitine	558000000	553000000	499000000	621000000	622000000	649000000	547000000	489000000	423000000
Carnosine	1440000	1410000	1260000	1640000	2050000	1700000	2320000	2820000	2240000
CDP	3850000	715000	822000	2340000	1350000	8320000	17900000	4910000	3860000
CDP-ethanolamine	366000	284000	278000	1640000	1810000	1500000	9190000	8140000	8060000
cis-aconitate	11300000	6010000	7030000	5180000	5170000	10900000	6230000	3670000	3060000
Citrate	233000000	244000000	249000000	228000000	242000000	267000000	181000000	175000000	170000000
Citrulline	55600000	61900000	47500000	59600000	85300000	92900000	115000000	99400000	98900000
Coanzyme A	255000	102000	160000	408000	213000	218000	774000	632000	794000
Creatine	45700000	33900000	32900000	33600000	33700000	48500000	101000000	50700000	44300000
Creatinine	116000000	116000000	112000000	137000000	177000000	177000000	235000000	244000000	196000000
CTP	9660000	10100000	12000000	17200000	16100000	13000000	23800000	30700000	33200000
Cystathionine	3580000	3620000	3530000	3720000	3870000	4470000	4620000	3790000	3690000
Cysteine	408000	228000	12100	1220000	769000	244000	3840000	9390000	4880000
Cysteinesulfinic acid	21900000	20700000	19800000	30900000	31500000	30500000	36100000	43600000	45400000
Cystine	3390000	4260000	3660000	3150000	4040000	4550000	6790000	5640000	7880000
Cytidine	3170000	3790000	1920000	5610000	5720000	5880000	9530000	7380000	8300000
Cytidine diphosphate-choline	967000	554000	719000	2190000	2260000	2000000	4280000	2770000	3140000
Decanoic acid	8700000	4810000	4630000	7950000	7850000	7660000	7350000	11900000	10900000
dihydroxyacetone phosphate (DHAP)	20000000	10400000	5900000	21100000	24500000	52000000	49600000	21500000	23800000
Docosahexaenoic acid	7030000	2150000	2080000	3590000	4160000	13000000	13100000	8480000	6190000
Dodecanoic acid/Lauric acid	3180000	1990000	2180000	2390000	2360000	3820000	2890000	2530000	2250000
Eicosapentaenoic acid	4480000	177000	233000	1770000	1110000	12500000	18200000	6240000	4400000
FAD	972000	825000	851000	1570000	1250000	1810000	2140000	2220000	2280000
folate	181000	363000	273000	192000	478000	204000	558000	712000	469000
fructose 1,6-diphosphate	6750000	4820000	5740000	17600000	13500000	16700000	36900000	35600000	38400000
Fumarate	2500000	2530000	2430000	2060000	2370000	2210000	1540000	1270000	1180000
G6P	53900000	16400000	16400000	29500000	27800000	86200000	102000000	36100000	34400000
GDP	4110000	1150000	983000	3030000	2000000	9840000	16000000	4550000	3740000
GLN	3330000000	3560000000	2950000000	3890000000	4690000000	4760000000	8930000000	8050000000	8020000000
GLU	3410000000	3540000000	3090000000	3890000000	4390000000	4530000000	3770000000	3310000000	3420000000
Glucose	198000000	196000000	184000000	236000000	276000000	233000000	349000000	465000000	332000000
Glyceraldehyde 3-phosphate	24600000	25300000	23300000	29100000	29200000	30200000	32900000	28900000	32500000
Glycerol	2660000	2450000	2930000	2590000	1360000	3190000	2970000	3110000	3740000
Glycerol 3-phosphate	9050000	9080000	8460000	17300000	18300000	18600000	92800000	77400000	70200000
Glycine	53600000	61400000	47000000	53900000	71700000	77600000	41800000	41400000	43600000
GMP	1150000	30000	116000	343000	192000	3190000	6910000	638000	399000
GSH	1410000000	1340000000	1140000000	1800000000	1770000000	1930000000	2130000000	1930000000	2040000000
GSSG	1620000	1840000	3600000	3320000	2740000	1960000	2710000	5750000	4400000
GTP	7730000	10300000	11700000	21900000	17700000	14400000	22500000	29900000	30800000
guanine	264000	302000	284000	416000	617000	253000	862000	966000	1170000
guanosine	940000	938000	731000	1450000	1610000	672000	2360000	2530000	3270000
Guanosine 5?-diphospho-D-mannose	555000	548000	526000	822000	789000	872000	1360000	1130000	1180000
Hexanoic acid	39700000	37400000	39000000	77500000	52500000	59800000	74600000	93400000	76100000
Histidine	600000000	575000000	504000000	732000000	732000000	761000000	823000000	903000000	880000000
Hydroxy-L-proline	136000000	167000000	136000000	164000000	192000000	191000000	244000000	281000000	315000000
hypoxanthine	9900000	2080000	1600000	3780000	5200000	20800000	35300000	14200000	13100000
Inosine	1800000	401000	474000	2480000	2120000	5610000	8610000	4820000	4470000
IsoLeucine	1600000000	1520000000	1430000000	1880000000	2240000000	2340000000	2820000000	2650000000	2650000000
Itaconic acid	1440000	1180000	2090000	1700000	1980000	2180000	1740000	1270000	1420000
Lactate	995000000	908000000	952000000	964000000	1030000000	1100000000	1280000000	1560000000	1260000000
L-Alanine	1270000000	1410000000	1190000000	1490000000	1750000000	1730000000	2680000000	2710000000	2740000000
Leucine	1170000000	1200000000	1070000000	1310000000	1700000000	1880000000	1980000000	1980000000	1940000000
L-Kynurenine	2170000	2300000	1980000	4750000	6060000	5310000	7350000	7450000	7520000
L-Sarcosine	42400000	51600000	40300000	38800000	53500000	57600000	61900000	53300000	51700000
Lysine	66700000	64200000	59700000	77800000	91600000	86100000	107000000	124000000	95200000
Malate	124000000	116000000	108000000	76500000	78400000	89600000	41100000	33500000	27500000
Methionine	912000000	931000000	854000000	965000000	1270000000	1370000000	1770000000	1490000000	1550000000
methyl-lysine (N)	6470000	5880000	5330000	12200000	11900000	11800000	15400000	15400000	14800000
Methylmalonic acid	11900000	10400000	157000	25000000	23500000	27400000	28600000	31400000	22800000
Methylmalonyl CoA	8550	32600	27400	0	54700	0	0	35100	10300
Myristic acid	7880000	4610000	4740000	6110000	6380000	10900000	9120000	7240000	6290000
Myristoyl-carnitine	570000	352000	499000	1540000	1290000	1110000	2330000	2910000	3210000
NAD+	66500000	71300000	64800000	97500000	105000000	110000000	102000000	95000000	106000000
NADH	10500000	1500000	5460000	14100000	6970000	10700000	24300000	22800000	14400000
NADP+	1450000	557000	1040000	2520000	2280000	2360000	2500000	2710000	3020000
N-carbamoyl-L-aspartic acid	7310000	8330000	7090000	8700000	9230000	8710000	3200000	5160000	4720000
nicotinamide	6790000	8830000	12200000	6440000	17400000	19000000	21100000	16800000	14300000
nicotinamide N-oxide	2640000	3220000	2750000	2160000	3130000	3420000	3430000	3190000	2890000
Octadecanamide	134000	254000	270000	95500	189000	417000	209000	158000	192000
Octanoic acid	25600000	14300000	19900000	19800000	14400000	17500000	21600000	26800000	22100000
Oleamide	3460000	3780000	3540000	3080000	3080000	4340000	2990000	1680000	2280000
Oleic acid	27300000	10200000	10400000	15200000	15600000	44200000	44600000	27800000	19600000
O-Phosphoethanolamine	0	58500	0	786000	1710000	237000	49200000	47400000	50100000
Ornithine	7280000	7950000	6420000	10500000	10100000	10300000	10500000	13200000	9350000
oxypurinol	3780000	3850000	3980000	5220000	5680000	5240000	8290000	10500000	7800000
Palmitic acid	72800000	51900000	58500000	75400000	67000000	83500000	105000000	95300000	78200000
Palmitoleic acid	6830000	3050000	3110000	4480000	3860000	11400000	14000000	7720000	4330000
Palmitoyl-carnitine	4180000	3680000	3680000	12300000	12400000	11300000	25800000	26900000	27300000
Pantothenate	67700000	65200000	69100000	60200000	71200000	79900000	133000000	108000000	100000000
PEP	1580000	1660000	1760000	12200000	5630000	1870000	3570000	8180000	6570000
Phenylalanine	1360000000	1320000000	1290000000	1560000000	1810000000	1840000000	2100000000	2110000000	2090000000
Phosphocholine	696000000	725000000	673000000	728000000	808000000	906000000	10200000000	9380000000	8130000000
phosphocreatine	48600000	58000000	64100000	55700000	51800000	49000000	76900000	102000000	93700000
Proline	1840000000	2000000000	1770000000	2090000000	2620000000	2740000000	1370000000	1170000000	1250000000
Propionyl-carnitine	22700000	20600000	18700000	24100000	22300000	23900000	22100000	27300000	26500000
pyridoxal	945000	1190000	1290000	1370000	2080000	1680000	1890000	2130000	2060000
Pyruvate	28200000	38400000	39600000	34300000	35200000	25100000	33700000	70700000	35000000
riboflavin	204000	336000	364000	160000	439000	286000	438000	737000	437000
Ribose phosphate	59700000	52400000	54200000	113000000	115000000	122000000	123000000	125000000	143000000
S-Adenosyl-L-Homocysteine	496000	195000	98600	556000	668000	1160000	3260000	2320000	2180000
S-Adenosyl-L-methionine	3240000	3870000	3090000	3410000	3580000	4300000	4220000	3310000	2940000
Sedoheptulose-7-phosphate (D)	8380000	7540000	7720000	19100000	18200000	19500000	28700000	29600000	31000000
Serine	153000000	156000000	128000000	177000000	222000000	238000000	249000000	247000000	253000000
Sphinganine	4900000	4590000	4970000	2680000	2570000	4380000	1120000	856000	1030000
Sphingomyelin C16	172000000	168000000	155000000	112000000	137000000	179000000	104000000	65800000	91000000
Stearic acid	53800000	39400000	38500000	52700000	45800000	62100000	64800000	56700000	50200000
Succinic acid	12700000	9390000	9400000	9150000	10500000	12000000	11300000	11600000	7000000
Taurine	579000000	577000000	565000000	515000000	522000000	527000000	335000000	313000000	307000000
Threonine	1420000000	1560000000	1280000000	1620000000	2110000000	2240000000	2660000000	2440000000	2480000000
Tryptophan	313000000	293000000	279000000	383000000	428000000	445000000	503000000	498000000	495000000
Tyrosine	978000000	980000000	882000000	945000000	1140000000	1220000000	1090000000	1310000000	1450000000
UDP	15100000	3220000	0	7860000	5250000	27400000	53400000	13500000	11300000
UDP-GlcNAc	104000000	107000000	113000000	105000000	106000000	112000000	201000000	198000000	200000000
UMP	7830000	847000	801000	1660000	1290000	16800000	35100000	2860000	917000
urate	2570000	2460000	2390000	1400000	1990000	1550000	2320000	3840000	1890000
uridine	123000	144000	155000	161000	258000	281000	483000	462000	366000
UTP	29800000	36200000	37300000	46600000	42400000	36300000	59500000	80500000	80500000
Valine	688000000	718000000	627000000	822000000	1120000000	1190000000	1470000000	1360000000	1330000000
Xanthine	3900000	3940000	4130000	5290000	5770000	5460000	8570000	11000000	8100000
Xanthosine	178000	189000	119000	240000	306000	267000	57100	117000	32300
XMP	1030000	485000	438000	696000	1130000	994000	3010000	2900000	2120000
Glycerophosphorylcholine	3559934593	3522509387	3025049174	5932351117	7202149047	7464236308	3800422612	2953934085	2820290704
Glycerophosphorylethanolamine	60200000	53800000	53400000	103000000	103000000	107000000	122000000	105000000	97100000

## Sheet: PCYT2-KD experiment
	1	2	3	4	5	6	7	8	9
	TI78 Proliferative D0	TI78 Proliferative D0	TI78 Proliferative D0	TI78 Scramble D7	TI78 Scramble D7	TI78 Scramble D7	TI78 shPCYT2 D7	TI78 shPCYT2 D7	TI78 shPCYT2 D7
Cytidine diphosphate-choline	68530.1	41607.4	0	66129.6	193741	27371.3	801107	967168	403097
Glycerol	2.76823e+06	2.65565e+06	3.28227e+06	1.73251e+06	3.02525e+06	2.67492e+06	9.65309e+06	5.73306e+06	6.24627e+06
Phosphocholine	2.78198e+08	3.12708e+08	3.12138e+08	7.11345e+08	7.00413e+08	6.6056e+08	10378977378	9963953688	11166566243
3-hydroxybutyric acid	2540000	3400000	2700000	3770000	2830000	2470000	15500000	15400000	14800000
5-oxo-L-Proline	71700000	127000000	72400000	112000000	138000000	108000000	493000000	386000000	425000000
6-Phosphogluconic acid	3930000	4250000	4420000	6320000	7010000	6390000	10200000	10600000	11400000
Acetyl CoA	1160000	1260000	1120000	1450000	1810000	1770000	5010000	6000000	7130000
acetyl-aspartate (N)	20900000	23200000	22100000	34100000	34400000	31400000	90400000	104000000	90000000
acetyl-carnitine	51800000	49900000	50100000	51400000	51100000	55900000	1400000000	1150000000	980000000
acetyl-glutamine	1190000	1460000	1030000	1340000	1420000	1240000	12700000	11800000	14000000
acetyl-lysine	3870000	4100000	3550000	4790000	5190000	4460000	865000	565000	87000
Adenine	6780000	7170000	8280000	8580000	13700000	9190000	57000000	33700000	33300000
Adenosine	5200000	7110000	5600000	8940000	35200000	7670000	579000000	318000000	309000000
ADP	13500000	20800000	17400000	27400000	44700000	42900000	13900000	22200000	16300000
aKG	20700000	20800000	23100000	42300000	41800000	37500000	10400000	10100000	12200000
Aminoadipate	2590000	4000000	3270000	6700000	7100000	5730000	73000000	49600000	64400000
AMP	4420000	5410000	5430000	7190000	18200000	15500000	32500	962000	350000
Arachidonic acid	629000	1250000	426000	3040000	9120000	5700000	17100000	6320000	8100000
Arginine	313000000	440000000	270000000	405000000	486000000	356000000	1080000000	649000000	877000000
Argininosuccinate	1660000	1740000	1720000	2310000	2180000	2090000	518000	652000	459000
Asparagine	7780000	8010000	8510000	10900000	12800000	10500000	35800000	38900000	34600000
Aspartate	364000000	407000000	393000000	535000000	482000000	482000000	411000000	553000000	523000000
ATP	91000000	88300000	93700000	138000000	118000000	114000000	476000000	499000000	522000000
betaine	677000000	744000000	731000000	698000000	758000000	672000000	2780000000	2560000000	2540000000
Butyric acid	7850000	10400000	8000000	13000000	9980000	9010000	8520000	10400000	9840000
Butyryl-carnitine	21200000	21100000	21700000	18800000	23000000	18400000	147000000	117000000	169000000
carnitine	312000000	320000000	316000000	327000000	324000000	318000000	2470000000	2540000000	2640000000
Carnosine	815000	979000	776000	973000	1550000	984000	6490000	4050000	4110000
CDP	316000	741000	434000	2150000	3090000	3090000	1340000	2120000	1700000
CDP-ethanolamine	94800	114000	112000	210000	288000	237000	1670000	1970000	1590000
cis-aconitate	5360000	6250000	4940000	9340000	13100000	10700000	16900000	13500000	13900000
Citrate	280000000	297000000	313000000	397000000	458000000	379000000	633000000	708000000	724000000
Citrulline	26500000	27800000	23400000	18200000	17300000	16800000	33500000	28300000	28000000
CMP	0	0	0	40000	0	0	808000	694000	67800
Coanzyme A	80900	417000	241000	225000	329000	250000	957000	608000	886000
Creatine	16900000	18300000	17600000	21500000	23100000	20900000	137000000	120000000	126000000
Creatinine	119000000	124000000	108000000	149000000	181000000	141000000	913000000	530000000	614000000
CTP	6340000	6110000	6610000	10600000	8980000	9410000	46000000	43900000	47500000
Cystathionine	5610000	5310000	5310000	7100000	7170000	6270000	12900000	10700000	9270000
Cysteine	1790000	1170000	2920000	149000	3220000	1260000	43100000	29200000	20900000
Cysteinesulfinic acid	39500000	43300000	40900000	57900000	58600000	52800000	78700000	81300000	86600000
Cystine	3740000	4900000	2400000	3560000	888000	763000	2730000	4010000	12500000
Cytidine	1410000	1810000	1690000	2520000	2590000	2240000	19900000	15500000	17000000
Cytidine-5?-monophospho-N-acetylneuraminic acid	1920000	2080000	2120000	2700000	2690000	2450000	13100000	13400000	12400000
Decanoic acid	13900000	11800000	13100000	13000000	14400000	10700000	14300000	13900000	13900000
dihydroxyacetone phosphate (DHAP)	14200000	13300000	14900000	13300000	16100000	18200000	106000000	127000000	133000000
Docosahexaenoic acid	920000	1540000	975000	2380000	4690000	2900000	17100000	7000000	10200000
Dodecanoic acid/Lauric acid	6550000	4180000	5520000	8900000	7290000	5620000	35300000	31400000	23700000
Eicosapentaenoic acid	18300	103000	21500	528000	2080000	1180000	5230000	1950000	2570000
FAD	558000	987000	1010000	1530000	1700000	1790000	2450000	3510000	3090000
folate	490000	875000	475000	606000	1420000	565000	3290000	837000	1440000
Fructose	20800000	20400000	19000000	23700000	28900000	25800000	43700000	33600000	31600000
fructose 1,6-diphosphate	9720000	9660000	11200000	14100000	15600000	14200000	13200000	14700000	12400000
Fumarate	9710000	9380000	13600000	14600000	17800000	13000000	30500000	27300000	3960000
G6P	7910000	10100000	8270000	15800000	29900000	26800000	12500000	23600000	26200000
GDP	543000	1250000	921000	2690000	3900000	3930000	2670000	3320000	3170000
GLN	3300000000	3740000000	3520000000	5190000000	5330000000	4870000000	12000000000	9920000000	10300000000
GLU	3690000000	3860000000	3750000000	4600000000	4790000000	4450000000	7750000000	7840000000	7560000000
Glucose	118000000	142000000	117000000	124000000	213000000	135000000	724000000	341000000	430000000
Glyceraldehyde 3-phosphate	11300000	12000000	12000000	14900000	14800000	14200000	35900000	46100000	57100000
Glycerol 3-phosphate	6650000	5970000	5940000	11300000	14500000	12400000	79300000	71000000	69500000
Glycine	73000000	72400000	70900000	82800000	75400000	71400000	157000000	171000000	143000000
GMP	77800	48600	107000	214000	708000	165000	22700	19100	0
GSH	1500000000	1520000000	1490000000	1720000000	1830000000	1740000000	5740000000	5170000000	6140000000
GSSG	1150000	1930000	1350000	1120000	2420000	1330000	24100000	13200000	15900000
GTP	5150000	4790000	5840000	9990000	9440000	9190000	51400000	49600000	53900000
guanine	502000	562000	446000	638000	870000	448000	7100000	3920000	3480000
guanosine	733000	16400	769000	679000	1540000	472000	15800000	9020000	9240000
Guanosine 5?-diphospho-D-mannose	324000	332000	418000	613000	596000	548000	2030000	1810000	2130000
Hexanoic acid	67400000	83400000	72600000	91400000	73100000	70300000	52600000	64100000	75000000
Hexanoyl-carnitine	165000	254000	321000	705000	919000	702000	1130000	1110000	1310000
Histidine	638000000	626000000	489000000	864000000	635000000	672000000	1570000000	1440000000	1610000000
Hydroxy-L-proline	108000000	111000000	99100000	108000000	107000000	107000000	172000000	208000000	212000000
hypoxanthine	850000	1600000	738000	2140000	2320000	1740000	77400000	40400000	60200000
IMP	28200	49800	55500	36700	108000	43100	0	0	0
Inosine	299000	554000	281000	674000	844000	584000	50400000	26000000	31600000
IsoLeucine	1160000000	1300000000	1060000000	1410000000	1410000000	1340000000	4590000000	4710000000	6150000000
Itaconic acid	1260000	1580000	1890000	2430000	2690000	2650000	7010000	6120000	5700000
Lactate	393000000	396000000	380000000	485000000	705000000	506000000	2450000000	1680000000	2030000000
L-Alanine	999000000	1030000000	989000000	1510000000	1580000000	1470000000	3070000000	2870000000	2890000000
L-alpha-Amino-N-butyric acid	4230000	1180000	6730000	1250000	362000	17800000	54200000	1250000	4860000
L-beta-Aminoisobutyric acid	36400000	19200000	16900000	49900000	31600000	38000000	122000000	229000000	895000
L-Dihydroorotic acid	16200	264000	242000	1130000	1470000	1140000	1900000	1520000	1160000
Leucine	1360000000	1460000000	1310000000	1590000000	1710000000	1540000000	3680000000	2820000000	4240000000
lithium acetoacetate	108000	162000	91200	62300	198000	71200	1070000	107000	408000
L-Kynurenine	1890000	2580000	1860000	3080000	3120000	2740000	11000000	8360000	9160000
L-Sarcosine	34700000	30200000	23500000	40400000	39600000	35600000	81900000	80400000	86200000
Lysine	68700000	96800000	58600000	91700000	110000000	80700000	298000000	163000000	231000000
Malate	142000000	147000000	148000000	196000000	206000000	189000000	409000000	391000000	366000000
Malonic acid	423000	1040000	270000	1530000	1890000	1750000	4360000	4520000	2390000
Methionine	806000000	850000000	857000000	1020000000	945000000	950000000	1760000000	1720000000	2560000000
methyl-lysine (N)	5610000	6560000	5610000	10900000	9630000	9030000	23200000	20800000	25800000
Myristic acid	10500000	10300000	10200000	18000000	15500000	13900000	43400000	42700000	30500000
Myristoyl-carnitine	93900	56800	51900	0	104000	0	1060000	1510000	1300000
NAD+	54500000	55600000	54900000	69500000	64500000	65300000	149000000	131000000	132000000
NADH	6050000	11300000	8900000	18800000	27900000	20100000	130000000	164000000	150000000
NADP+	371000	966000	498000	2050000	1780000	1770000	2010000	2880000	3100000
NADPH	668000	183000	681000	18300	20300	24000	128000	30200	34700
N-carbamoyl-L-aspartic acid	6290000	7510000	7260000	8780000	8330000	7800000	5290000	6070000	5340000
nicotinamide	24300000	34600000	20800000	30000000	42400000	31100000	224000000	86500000	150000000
nicotinamide N-oxide	233000	4090000	85600	659000	336000	328000	1110000	196000	6500000
Octadecanamide	404000	133000	371000	341000	383000	463000	0	13500	42200
Octanoic acid	35700000	38700000	37100000	44800000	33800000	34900000	33400000	33700000	38500000
Octanoyl-carnitine	0	113000	101000	425000	268000	285000	1170000	952000	923000
Oleamide	5150000	3960000	4000000	3340000	3370000	3370000	519000	972000	667000
Oleic acid	8880000	11400000	8930000	14000000	19700000	13600000	47600000	33900000	28600000
O-Phosphoethanolamine	23200	47100	48800	319000	19300	394000	231000000	257000000	255000000
Ornithine	7830000	7520000	6410000	12300000	14900000	10800000	34500000	16600000	22500000
Orotic acid	233000	324000	179000	673000	724000	597000	902000	1360000	492000
oxoadipate	21100	16900	17300	34600	90700	42500	166000	125000	0
oxypurinol	3040000	2870000	2950000	1430000	5790000	3320000	25900000	13300000	15000000
Palmitic acid	110000000	167000000	145000000	225000000	194000000	215000000	196000000	248000000	222000000
Palmitoleic acid	2790000	3420000	2450000	3870000	3980000	3910000	15100000	14700000	10200000
Palmitoyl-carnitine	1130000	1270000	1120000	1290000	1330000	1480000	3740000	6820000	6130000
Pantothenate	115000000	130000000	118000000	133000000	133000000	129000000	1110000000	1020000000	1140000000
PEP	3870000	5060000	5370000	6140000	8200000	5910000	9300000	20700000	25500000
Phenylalanine	1040000000	1210000000	1010000000	1180000000	1330000000	1180000000	3180000000	2770000000	3670000000
phosphocreatine	75500000	73000000	74700000	81800000	85000000	75300000	226000000	305000000	309000000
Proline	1830000000	1780000000	1840000000	2680000000	2630000000	2400000000	13700000000	12700000000	15900000000
Propionyl-carnitine	52500000	62400000	63300000	47600000	40100000	44900000	521000000	391000000	568000000
pyridoxal	577000	1120000	735000	910000	2180000	1380000	8350000	5070000	6910000
Pyruvate	13600000	15000000	10800000	15600000	17800000	13100000	94200000	88600000	73100000
riboflavin	133000	54500	37100	79000	481000	179000	3830000	868000	1690000
Ribose phosphate	16000000	17000000	16400000	17900000	18500000	17700000	1840000	4260000	1730000
S-Adenosyl-L-Homocysteine	430000	558000	565000	707000	1140000	867000	5890000	2690000	2730000
S-Adenosyl-L-methionine	6580000	7530000	6720000	9070000	9080000	7600000	13400000	13100000	12500000
Sedoheptulose-7-phosphate (D)	2990000	3160000	3060000	4320000	4590000	3930000	13900000	13600000	14300000
Serine	197000000	217000000	198000000	226000000	217000000	200000000	566000000	542000000	519000000
Sphinganine	3340000	3050000	3390000	2040000	1850000	2050000	0	8590	32100
Stearic acid	126000000	211000000	188000000	279000000	252000000	284000000	101000000	140000000	126000000
Succinic acid	11200000	12400000	9820000	12600000	19800000	13200000	24100000	39200000	16300000
Taurine	384000000	404000000	394000000	469000000	509000000	456000000	953000000	901000000	848000000
Threonine	1800000000	1930000000	1780000000	2180000000	2300000000	1980000000	4630000000	4640000000	4730000000
Tryptophan	245000000	274000000	249000000	265000000	282000000	259000000	874000000	796000000	853000000
Tyrosine	954000000	1030000000	912000000	1170000000	1240000000	1120000000	2800000000	2550000000	2810000000
UDP	2520000	4470000	3060000	8590000	14300000	12300000	3580000	6630000	4770000
UDP-GlcNAc	99200000	103000000	103000000	160000000	141000000	136000000	640000000	684000000	635000000
UMP	951000	1770000	1380000	1460000	3680000	2260000	510000	935000	607000
urate	1740000	1930000	1410000	1560000	3060000	1530000	12700000	4310000	6360000
uridine	350000	334000	287000	318000	325000	276000	100000	166000	70000
UTP	20000000	19200000	20000000	28100000	25300000	24200000	105000000	103000000	111000000
Valine	819000000	923000000	703000000	740000000	977000000	718000000	3000000000	2030000000	3030000000
Xanthine NEG	3360000	3810000	3010000	4780000	6770000	4610000	24000000	20400000	25000000
Xanthosine	42600	70200	75700	0	50200	101000	602000	737000	485000
XMP	0	25200	23300	51300	65700	99400	392000	368000	415000
Glycerophosphorylcholine	2635048869	2922099980	2671623489	5736441424	5590354722	5236393359	15099654456	15766741297	15862045538
Glycerophosphorylethanolamine	4.49194e+07	5.04081e+07	4.93578e+07	9.62728e+07	9.80708e+07	8.90239e+07	4.10401e+08	4.04296e+08	3.67777e+08

## Sheet: RAS+OIS + GFP_PCYT2_ETNPPL_G3PP
	10	11	12	13	14	15	16	17	18	19	20	21	22	23	24
	TI71 Proliferative D0	TI71 Proliferative D0	TI71 Proliferative D0	TI71 GFP D7	TI71 GFP D7	TI71 GFP D7	TI71 PCYT2 D7	TI71 PCYT2 D7	TI71 PCYT2 D7	TI71 ETNPPL D7	TI71 ETNPPL D7	TI71 ETNPPL D7	TI71 G3PP D7	TI71 G3PP D7	TI71 G3PP D7
Cytidine diphosphate-choline	239142	211836	253535	2.34135e+06	2.15564e+06	2.08479e+06	2.88096e+06	2.18351e+06	2.74537e+06	2.58455e+06	2.38922e+06	2.63099e+06	2.75573e+06	2.40782e+06	2.88287e+06
Glycerol	2.72627e+06	3.50322e+06	2.95192e+06	3.08519e+06	1.92647e+06	1.95025e+06	2.95112e+06	3.4239e+06	2.73496e+06	1.99936e+06	2.84125e+06	2.90537e+06	7.72552e+06	8.34639e+06	7.55466e+06
Phosphocholine	4.99052e+08	4.49946e+08	4.63746e+08	4874689904	3226292759	3198985948	4477973138	4309249755	4971419312	7133346876	7790454724	7390041258	5943194567	6397451227	6575031375
3-hydroxybutyric acid	3130000	5030000	2690000	12400000	5970000	7270000	9690000	10500000	10700000	7110000	6490000	8080000	2380000	3860000	6800000
5-oxo-L-Proline	103000000	170000000	156000000	671000000	601000000	646000000	865000000	696000000	886000000	590000000	541000000	837000000	508000000	797000000	526000000
6-Phosphogluconic acid	29000000	25800000	25100000	26200000	17900000	18300000	28400000	29000000	27300000	34900000	33300000	32500000	19600000	23500000	23500000
Acetyl CoA	1180000	1180000	1300000	4630000	4280000	4590000	4890000	4840000	5160000	5710000	6060000	5410000	5110000	5840000	5420000
acetyl-aspartate (N)	44700000	47600000	47900000	531000000	362000000	367000000	498000000	500000000	533000000	758000000	741000000	793000000	584000000	641000000	617000000
acetyl-carnitine	44800000	63200000	64400000	306000000	192000000	208000000	319000000	274000000	281000000	162000000	133000000	178000000	114000000	274000	121000000
acetyl-glutamine	1690000	1450000	1430000	6560000	5260000	5360000	7350000	6940000	7490000	5630000	5810000	6200000	4670000	7080000	5860000
acetyl-lysine	2880000	2200000	2280000	13300000	9330000	10100000	12000000	13700000	14600000	17100000	19500000	12000000	11700000	13300000	14600000
Adenine	15900000	12600000	12000000	19400000	13000000	16400000	23500000	22600000	27200000	22000000	23200000	25500000	17500000	25000000	22500000
Adenosine	110000000	92400000	58800000	74600000	22600000	22200000	76300000	96900000	77400000	105000000	132000000	200000000	49000000	128000000	110000000
ADP	20100000	18500000	16900000	22700000	30400000	34800000	20700000	29700000	26600000	16600000	11600000	7260000	13300000	11600000	21700000
aKG	41800000	41000000	43500000	357000000	275000000	265000000	391000000	360000000	388000000	356000000	320000000	380000000	341000000	400000000	358000000
Aminoadipate	15800000	18000000	14300000	62000000	33800000	35200000	69900000	83000000	90100000	75300000	75900000	84400000	49900000	87300000	92800000
AMP	6950000	5230000	6060000	12600000	12500000	16700000	15300000	16200000	12400000	11200000	10700000	10400000	16300000	0	15300000
Arachidonic acid	2340000	3980000	2670000	2650000	2550000	3680000	2060000	2790000	2460000	4880000	6130000	5660000	4890000	4220000	4000000
Arginine	504000000	767000000	573000000	1140000000	668000000	717000000	945000000	901000000	953000000	1030000000	994000000	1110000000	798000000	968000000	946000000
Argininosuccinate	1100000	1100000	1150000	1610000	1470000	1530000	1770000	1520000	1680000	1300000	1140000	1350000	1180000	1290000	1070000
Asparagine	9500000	9840000	10300000	49200000	34300000	36200000	38600000	41000000	33900000	33100000	33800000	34600000	33400000	33400000	35900000
Aspartate	521000000	475000000	457000000	251000000	200000000	174000000	215000000	202000000	215000000	312000000	317000000	284000000	199000000	207000000	261000000
ATP	167000000	151000000	152000000	375000000	250000000	259000000	411000000	373000000	385000000	399000000	388000000	391000000	311000000	380000000	375000000
betaine	913000000	1100000000	907000000	1540000000	1090000000	1160000000	1530000000	1570000000	1650000000	2520000	3130000	1640000000	1400000000	1680000000	1560000000
Butyric acid	8260000	10400000	10400000	9340000	10800000	7710000	10800000	9670000	10800000	10900000	9860000	11800000	12500000	13800000	8470000
Butyryl-carnitine	17300000	17700000	16200000	36400000	25800000	31700000	44100000	39100000	46600000	34100000	32100000	34400000	28400000	33300000	29200000
carnitine	700000000	528000000	540000000	962000000	719000000	773000000	956000000	909000000	1040000000	315000	892000000	827000000	861000000	887000000	952000000
Carnosine	1290000	2580000	2010000	4410000	2570000	3060000	4130000	4200000	4070000	3190000	2600000	4270000	2880000	3680000	2610000
CDP	2220000	1750000	1810000	3920000	4250000	5140000	3750000	5080000	4260000	3620000	2380000	1440000	2450000	2010000	3900000
CDP-ethanolamine	767000	805000	725000	11900000	8860000	9300000	32000000	33300000	34600000	6210000	5170000	5810000	7880000	8930000	8850000
cis-aconitate	3640000	3880000	3260000	41700000	33400000	35200000	48200000	42300000	46200000	27400000	24300000	21000000	19500000	27800000	22900000
Citrate	295000000	325000000	339000000	1490000000	1260000000	1370000000	1690000000	1610000000	1640000000	1100000000	1040000000	1190000000	921000000	1260000000	979000000
Citrulline	16400000	17700000	19300000	51400000	47200000	49300000	48900000	50800000	54200000	43100000	48500000	48800000	42000000	54100000	49600000
CMP	0	0	0	556000	664000	738000	894000	779000	770000	515000	680000	576000	66000	84100	617000
Coanzyme A	121000	69800	18600	1650000	1410000	1510000	2620000	2390000	2340000	1530000	2010000	1740000	1750000	1960000	1730000
Creatine	27100000	28300000	27600000	81700000	63000000	68400000	89300000	78700000	78800000	88900000	84500000	96400000	91900000	97800000	90200000
Creatinine	187000000	291000000	221000000	523000000	305000000	342000000	486000000	472000000	492000000	437000000	389000000	538000000	367000000	475000000	380000000
CTP	14800000	13400000	12600000	48700000	29400000	29900000	46300000	42200000	43100000	49100000	47000000	48600000	37300000	46400000	44600000
Cystathionine	4830000	4660000	5070000	13900000	11300000	15000000	17400000	16000000	14800000	9820000	8930000	10600000	9770000	12800000	9170000
Cysteine	3110000	7580000	8420000	11200000	7230000	12700000	14300000	13400000	13700000	14900000	14600000	29700000	16700000	20000000	10900000
Cysteinesulfinic acid	18400000	20300000	19400000	21800000	15200000	16000000	21900000	23400000	22200000	26300000	23200000	25700000	15400000	18800000	19200000
Cystine	1430000	2280000	1600000	6570000	2320000	3390000	2770000	6420000	4140000	3500000	4940000	2910000	4630000	5190000	7410000
Cytidine	6330000	6460000	5970000	42400000	34900000	33800000	46200000	48800000	46600000	78600000	77400000	77400000	53100000	53900000	62400000
Cytidine-5?-monophospho-N-acetylneuraminic acid	2820000	2900000	3010000	14900000	11800000	12400000	15700000	15700000	16200000	14000000	13600000	14700000	12200000	14200000	14600000
Decanoic acid	11000000	14100000	11800000	13100000	7970000	5520000	10300000	13300000	13900000	11300000	10800000	12800000	8990000	11200000	17700000
dihydroxyacetone phosphate (DHAP)	13200000	18100000	16500000	64400000	50200000	43400000	106000000	90600000	81700000	64900000	51100000	57800000	44400000	52500000	50100000
Docosahexaenoic acid	2570000	5470000	3910000	4980000	3590000	4140000	2870000	4200000	3640000	9140000	9490000	9910000	9260000	6590000	6130000
Dodecanoic acid/Lauric acid	5900000	5860000	5200000	7410000	4370000	3570000	5170000	5790000	5590000	5190000	7610000	7500000	4660000	36000000	11100000
Eicosapentaenoic acid	607000	1180000	687000	1610000	748000	946000	643000	1120000	1030000	2380000	3100000	2940000	2830000	1970000	1840000
FAD	1810000	1480000	1480000	5030000	4550000	4440000	5200000	5850000	6340000	5840000	5510000	5070000	4720000	4890000	6130000
folate	994000	2380000	1740000	1890000	553000	977000	964000	1310000	1050000	1110000	555000	1690000	1190000	1320000	674000
Fructose	8260000	11700000	10400000	31700000	34900000	35300000	25500000	35600000	38700000	21700000	22400000	14500000	17800000	8960000	21400000
fructose 1,6-diphosphate	17800000	15800000	14500000	117000000	71900000	74100000	145000000	133000000	133000000	99500000	88300000	105000000	77100000	105000000	92300000
Fumarate	7060000	10700000	11400000	11600000	9150000	10500000	14300000	11500000	12400000	10500000	9840000	10800000	8840000	12500000	9080000
G6P	19300000	17300000	18800000	41600000	34000000	38400000	46000000	44300000	43600000	52900000	52500000	49700000	39900000	45400000	43700000
GDP	2610000	1990000	1730000	2980000	2870000	3330000	3170000	3590000	3500000	3750000	2380000	1700000	2060000	2120000	3140000
GLN	4720000000	4970000000	5020000000	16100000000	13800000000	12700000000	17000000000	16300000000	15700000000	15000000000	15900000000	16700000000	13300000000	15600000000	13700000000
GLU	4460000000	4680000000	4620000000	6860000000	5560000000	5960000000	7080000000	6880000000	7050000000	6840000000	6640000000	7230000000	6080000000	6690000000	6260000000
Glucose	176000000	375000000	266000000	230000000	103000000	138000000	156000000	198000000	164000000	193000000	164000000	259000000	174000000	225000000	142000000
Glyceraldehyde 3-phosphate	8870000	8840000	8850000	45200000	44100000	48000000	55300000	48800000	53600000	33500000	29400000	33500000	2690000	5080000	3530000
Glycerol 3-phosphate	12000000	17000000	13900000	205000000	160000000	173000000	238000000	209000000	222000000	205000000	198000000	214000000	42100000	55300000	53500000
Glycine	80300000	83600000	82500000	88400000	69400000	71400000	85000000	83400000	85600000	84300000	85500000	90800000	85300000	104000000	92100000
GMP	25100	54400	35200	1360000	1010000	808000	1310000	1690000	1290000	1700000	1540000	1420000	1630000	1580000	1740000
GSH	1960000000	1870000000	1880000000	2430000000	2020000000	2090000000	2640000000	2490000000	2610000000	226000	2540000000	2620000000	2510000000	2580000000	2490000000
GSSG	3160000	6900000	5390000	3910000	1450000	2640000	3010000	3220000	2580000	2940000	2540000	4050000	2400000	4700000	3650000
GTP	15100000	12700000	12500000	34000000	19200000	19200000	37900000	31000000	32900000	40900000	38000000	40500000	27800000	37600000	34400000
guanine	666000	690000	455000	10800000	7360000	5160000	10300000	11100000	11400000	18500000	19200000	17800000	12500000	13800000	16500000
guanosine	2330000	2460000	2000000	23400000	16900000	13000000	22900000	26100000	26700000	0	0	32300000	27700000	27100000	37300000
Guanosine 5?-diphospho-D-mannose	648000	617000	599000	2680000	1960000	2270000	2820000	2780000	2650000	2950000	2750000	2840000	2450000	2890000	2910000
Hexanoic acid	77400000	79900000	78500000	66100000	52700000	39900000	77000000	73400000	71100000	67700000	61500000	79600000	59800000	74900000	72500000
Hexanoyl-carnitine	1650000	1630000	968000	152000	64000	137000	124000	147000	62800	86800	212000	230000	113000	331000	452000
Histidine	974000000	880000000	788000000	2090000000	1440000000	1290000000	1850000000	1820000000	1900000000	2210000000	2280000000	2140000000	1750000000	1970000000	2180000000
Hydroxy-L-proline	113000000	126000000	117000000	97100000	85300000	68500000	75400000	73100000	88700000	140000000	145000000	120000000	118000000	87200000	143000000
hypoxanthine	6290000	8030000	6320000	30200000	18200000	13300000	32100000	31700000	31400000	58400000	58700000	55800000	40200000	47000000	50800000
IMP	0	112000	0	1120000	259000	144000	806000	796000	868000	577000	731000	992000	968000	966000	1290000
Inosine	3980000	5690000	3250000	21200000	14700000	12900000	21500000	22300000	22800000	37500000	39500000	39000000	24600000	27400000	32100000
IsoLeucine	1610000000	1810000000	1540000000	4310000000	2890000000	3120000000	3820000000	3930000000	3950000000	1790000	4410000000	4990000000	3960000000	4210000000	4460000000
Itaconic acid	2580000	2360000	2300000	4790000	3320000	3630000	4810000	4810000	4810000	4340000	4480000	5200000	3710000	4910000	4020000
Lactate	467000000	651000000	513000000	4750000000	2980000000	3360000000	4820000000	4880000000	4900000000	2970000000	2450000000	3490000000	2640000000	3720000000	2730000000
L-Alanine	1240000000	1340000000	1310000000	3910000000	3070000000	3170000000	3830000000	3850000000	3960000000	3860000000	3850000000	4070000000	3430000000	3800000000	3490000000
L-alpha-Amino-N-butyric acid	5710000	2680000	1180000	799000	4500000	18600000	528000	20900000	16300000	6040000	3320000	444000	21700000	1440000	9100000
L-beta-Aminoisobutyric acid	68200000	36400000	43700000	44400000	74700000	57800000	231000000	58000000	41300000	317000000	321000000	252000000	51200000	256000000	63500000
L-Dihydroorotic acid	128000	88600	282000	584000	173000	168000	1090000	849000	522000	517000	204000	406000	132000	226000	71400
Leucine	1730000000	2030000000	1740000000	5620000000	3850000000	4010000000	5200000000	5230000000	4890000000	5730000000	5740000000	4840000000	4610000000	4810000000	4560000000
lithium acetoacetate	22200	72300	237000	903000	247000	383000	290000	355000	302000	174000	185000	123000	245000	1060000	344000
L-Kynurenine	2600000	2940000	2810000	14400000	9330000	7980000	11600000	14200000	14900000	16600000	14200000	16200000	9680000	15400000	13100000
L-Sarcosine	49900000	235000	46300000	117000000	96800000	113000000	114000000	154000000	221000000	69500000	76300000	111000000	182000000	193000000	81200000
Lysine	111000000	178000000	131000000	279000000	156000000	162000000	215000000	225000000	228000000	263000000	244000000	283000000	198000000	234000000	231000000
Malate	104000000	106000000	110000000	168000000	130000000	137000000	188000000	164000000	182000000	163000000	149000000	153000000	113000000	163000000	141000000
Malonic acid	3550000	2250000	1220000	1780000	629000	345000	1130000	798000	1350000	1500000	2260000	2320000	965000	2500000	1740000
Methionine	1330000000	1240000000	1200000000	2380000000	1610000000	1620000000	2040000000	2050000000	2080000000	2530000000	2480000000	2610000000	2250000000	2370000000	2390000000
methyl-lysine (N)	12900000	12400000	11900000	43000000	30500000	30600000	40200000	37500000	40200000	48000000	47900000	38300000	27700000	32900000	34500000
Myristic acid	16500000	19000000	16400000	17000000	10100000	9490000	13900000	15300000	17100000	13900000	26800000	25500000	11200000	53900000	21800000
Myristoyl-carnitine	828000	781000	591000	1660000	651000	612000	1450000	1560000	1610000	109000	776000	1360000	394000	817000	238000
NAD+	86200000	89200000	89400000	312000000	266000000	254000000	377000000	332000000	340000000	317000000	301000000	313000000	266000000	313000000	321000000
NADH	28500000	19200000	21600000	76800000	38300000	58900000	70300000	67600000	78200000	75000000	65200000	76900000	70100000	89600000	51100000
NADP+	2330000	2140000	2170000	5770000	3270000	4150000	6190000	6030000	6090000	6100000	5870000	6190000	4610000	5180000	5490000
NADPH	53500	30000	0	35700	297000	62400	18900	119000	86500	9250	27000	22600	25300	0	11700
N-carbamoyl-L-aspartic acid	3510000	3510000	4000000	3890000	3660000	3960000	4730000	4890000	5080000	3060000	2980000	2820000	2030000	2020000	2520000
nicotinamide	48400000	95600000	67500000	123000000	58700000	75500000	92800000	119000000	96100000	88700000	65700000	114000000	79500000	86500000	61700000
nicotinamide N-oxide	619000	386000	243000	145000	3400000	814000	687000	93600	4590000	3360000	6790000	906000	651000	14200000	226000
Octadecanamide	237000	346000	213000	2420000	2740000	2780000	2760000	2970000	4070000	3270000	2790000	3200000	2970000	2830000	2320000
Octanoic acid	34400000	43100000	27200000	28700000	19300000	17600000	27200000	27900000	26200000	27900000	24800000	32300000	19900000	22800000	31500000
Octanoyl-carnitine	773000	689000	442000	216000	73900	37300	56000	62800	43600	22500	0	170000	0	51600	127000
Oleamide	3670000	2500000	3180000	7130000	9300000	8330000	8480000	7810000	9980000	5640000	6060000	6970000	4890000	6260000	8280000
Oleic acid	15700000	20400000	18400000	35100000	27100000	29800000	28100000	38000000	35900000	44900000	62400000	67100000	36800000	40900000	29300000
O-Phosphoethanolamine	520000	558000	666000	143000000	118000000	114000000	125000000	112000000	124000000	14200000	11100000	12700000	26000000	41200000	33700000
Ornithine	10900000	17900000	13500000	20800000	13200000	15000000	17100000	17500000	18400000	17900000	17400000	19000000	15100000	18800000	15200000
Orotic acid	223000	232000	229000	356000	24500	58500	498000	406000	479000	326000	331000	293000	89300	127000	333000
oxoadipate	65900	244000	99300	450000	315000	414000	631000	590000	553000	800000	863000	1380000	1210000	1570000	1190000
oxypurinol	4120000	9950000	6180000	17100000	10800000	14000000	16100000	17300000	16000000	15100000	15600000	15700000	12200000	15700000	12800000
Palmitic acid	220000000	250000000	187000000	172000000	133000000	115000000	158000000	163000000	194000000	165000000	380000000	243000000	113000000	292000000	190000000
Palmitoleic acid	9710000	5630000	10200000	9190000	6590000	7490000	6820000	8700000	8430000	9190000	21500000	16800000	7130000	10000000	6720000
Palmitoyl-carnitine	6870000	7490000	6540000	8880000	6490000	6370000	10800000	11800000	11100000	10800000	11000000	10600000	10000000	9160000	10100000
Pantothenate	161000000	161000000	155000000	260000000	177000000	197000000	268000000	280000000	277000000	288000000	277000000	318000000	252000000	269000000	256000000
PEP	37000000	36400000	30600000	15100000	7490000	8890000	25100000	14900000	12500000	45100000	39400000	38900000	37700000	40500000	27100000
Phenylalanine	1380000000	1580000000	1390000000	4250000000	2970000000	3110000000	4050000000	4110000000	4120000000	4430000000	4240000000	4850000000	3880000000	4220000000	4090000000
phosphocreatine	93100000	89500000	90600000	386000000	305000000	308000000	426000000	427000000	441000000	347000000	341000000	359000000	305000000	344000000	343000000
Proline	1640000000	1670000000	1620000000	5370000000	4220000000	4300000000	5730000000	5210000000	6440000000	4340000000	3860000000	4650000000	2920000000	3950000000	3600000000
Propionyl-carnitine	52100000	53600000	40900000	63400000	37800000	58100000	68200000	78500000	85300000	43000000	30900000	47700000	28300000	38100000	22100000
pyridoxal	1540000	2150000	1410000	13100000	7320000	5380000	8010000	9560000	11100000	6080000	4930000	10700000	5590000	10500000	4130000
Pyruvate	16300000	21700000	20700000	99400000	44000000	44600000	103000000	92400000	93300000	107000000	100000000	125000000	82700000	120000000	74300000
riboflavin	342000	1160000	718000	1040000	246000	391000	646000	911000	686000	776000	475000	1070000	374000	774000	336000
Ribose phosphate	84900000	83700000	84500000	157000000	128000000	127000000	153000000	158000000	162000000	232000000	236000000	225000000	210000000	224000000	213000000
S-Adenosyl-L-Homocysteine	659000	407000	550000	3980000	2780000	2390000	3390000	3910000	4370000	5520000	5320000	5590000	4490000	4310000	5130000
S-Adenosyl-L-methionine	6460000	6520000	7040000	17800000	14300000	16500000	20300000	20500000	19400000	15900000	15600000	16400000	14300000	16600000	16300000
Sedoheptulose-7-phosphate (D)	11100000	10700000	9660000	49400000	40500000	41600000	60100000	53100000	55600000	50800000	48200000	48900000	47100000	54400000	50600000
Serine	296000000	299000000	288000000	376000000	295000000	299000000	360000000	337000000	353000000	389000000	410000000	436000000	420000000	434000000	411000000
Sphinganine	1550000	1120000	1150000	3180000	3880000	2900000	2960000	3690000	4210000	2640000	3080000	2660000	3140000	1830000	2610000
Stearic acid	272000000	293000000	192000000	175000000	146000000	128000000	160000000	176000000	202000000	162000000	284000000	207000000	108000000	243000000	198000000
Succinic acid	10200000	21100000	13900000	25900000	12900000	18900000	23100000	24500000	23400000	13300000	11100000	21100000	11900000	20300000	12300000
Taurine	560000000	583000000	569000000	757000000	609000000	654000000	925000000	880000000	875000000	672000000	626000000	740000000	615000000	737000000	701000000
Threonine	2500000000	2660000000	2480000000	4230000000	3050000000	2980000000	3810000000	3790000000	3950000000	4520000000	4340000000	4470000000	4070000000	4290000000	4310000000
Tryptophan	325000000	356000000	325000000	1030000000	682000000	682000000	925000000	931000000	1000000000	1120000000	1040000000	1140000000	897000000	980000000	977000000
Tyrosine	1410000000	1600000000	1510000000	3890000000	2600000000	2680000000	3510000000	3560000000	3620000000	3930000000	3860000000	4180000000	3440000000	3850000000	3830000000
UDP	7860000	6800000	5770000	6990000	9220000	11000000	7190000	10300000	8950000	6190000	4120000	2100000	3940000	3420000	6700000
UDP-GlcNAc	139000000	129000000	133000000	716000000	567000000	557000000	761000000	713000000	746000000	530000000	515000000	563000000	461000000	559000000	502000000
UMP	1080000	1060000	1680000	1840000	1350000	2170000	4300000	4260000	2680000	3220000	1830000	3220000	3010000	3070000	3050000
urate	4470000	13300000	9350000	5890000	3780000	4120000	6330000	6310000	5590000	5270000	4110000	9310000	4720000	7580000	3400000
uridine	262000	284000	327000	911000	707000	795000	907000	954000	943000	1440000	1420000	1260000	1030000	1100000	1200000
UTP	35600000	31200000	30000000	77300000	52000000	51400000	86400000	77500000	81800000	77400000	73400000	76900000	55600000	66400000	64900000
Valine	857000000	1130000000	1170000000	3050000000	2420000000	2550000000	3120000000	2780000000	2820000000	3220000000	3090000000	3410000000	2800000000	3510000000	2900000000
Xanthine NEG	5950000	11900000	8240000	28200000	15600000	17000000	25300000	27100000	26400000	24000000	21100000	26500000	17400000	24000000	18700000
Xanthosine	443000	455000	385000	1320000	438000	529000	985000	1220000	1080000	1310000	1400000	1420000	898000	1250000	1170000
XMP	19600	107000	110000	1040000	814000	658000	790000	936000	839000	802000	884000	1000000	1040000	940000	1120000
Glycerophosphorylcholine	9170133443	8997307571	9134513064	19035906323	14396418411	15571768826	21398697928	20594347533	21016394359	13405805855	12477521716	14342626228	9808059464	11967086484	11726119567
Glycerophosphorylethanolamine	137990636	1.34409e+08	1.40498e+08	7.46612e+08	5.66724e+08	6.21456e+08	9.70849e+08	8.82177e+08	928914317	5.11517e+08	4.53073e+08	5.86763e+08	4.2313e+08	5.5861e+08	5.09039e+08

## Sheet: Nutlin-3 experiment
	01 Prolif-AB1	01 Prolif-AB1	01 Prolif-AB1	02 Nutlin-AB1	02 Nutlin-AB1	02 Nutlin-AB1
3-hydroxybutyric acid	2400000	7610000	2160000	4660000	4430000	3850000
5-Hydroxylysine	28100	105000	47300	50900	111000	88500
5-Methylcytosine	137000	214000	114000	82200	288000	167000
5-oxo-L-Proline	247000000	518000000	228000000	206000000	230000000	234000000
6-Phosphogluconic acid	10100000	10000000	13400000	4610000	6200000	6770000
Acetyl CoA	589000	169000	696000	627000	861000	991000
acetyl-aspartate (N)	72900000	61500000	70300000	52800000	55000000	63200000
acetyl-carnitine	53600000	59300000	59700000	48100000	54600000	57600000
acetyl-glutamine	4000000	3230000	3890000	3320000	3970000	3850000
acetyl-lysine	3240000	2380000	3290000	3070000	3550000	3750000
Adenine	3510000	3430000	2110000	2330000	3950000	3200000
Adenosine	2050000	10700000	3880000	11400000	9100000	13300000
ADP	22600000	18500000	28300000	23100000	28900000	35000000
aKG	239000000	194000000	222000000	56900000	69000000	77400000
Aminoadipate	6140000	6070000	8560000	11500000	13100000	18100000
AMP	6310000	5250000	7440000	9050000	9470000	14200000
Arachidonic acid	934000	1520000	4320000	5260000	7160000	7540000
Arginine	275000000	593000000	276000000	370000000	464000000	457000000
Argininosuccinate	224000	149000	192000	75200	83100	72600
Asparagine	2200000	2400000	2680000	8780000	9070000	8840000
Aspartate	194000000	171000000	200000000	280000000	324000000	343000000
ATP	91500000	86100000	104000000	122000000	133000000	131000000
Behenic acid	637000	405000	599000	439000	574000	507000
beta-Alanine	1120000	848000	1920000	971000	2000000	2130000
betaine	511000000	790000000	526000000	783000000	813000000	890000000
Butyric acid	3210000	2380000	2920000	2410000	2590000	2850000
Butyryl-carnitine	23200000	21000000	22100000	16800000	16800000	18500000
carnitine	573000000	446000000	586000000	271000000	316000000	358000000
Carnosine	1750000	4020000	1550000	3280000	3540000	3660000
CDP	2570000	2180000	3150000	3310000	3860000	4650000
CDP-ethanolamine	392000	277000	416000	2060000	2460000	2440000
cis-aconitate	13100000	13300000	12800000	6370000	7820000	8460000
Citrate	227000000	280000000	262000000	147000000	180000000	167000000
Citrulline	23200000	15000000	24600000	24200000	45900000	42000000
CMP	13000	12000	32700	18900	224000	27200
Coanzyme A	422000	325000	553000	697000	804000	1190000
Creatine	21300000	20100000	24200000	11200000	11400000	16600000
Creatinine	172000000	415000000	162000000	255000000	244000000	258000000
CTP	4480000	4490000	5350000	7360000	8120000	7890000
Cystathionine	9910000	7320000	9940000	9900000	11300000	12000000
Cysteinesulfinic acid	21700000	20900000	23900000	44100000	51400000	56800000
Cystine	3150000	7750000	3040000	12500000	8600000	7280000
Cytidine	2200000	2320000	2220000	16000000	13900000	16000000
Cytidine diphosphate-choline	474000	142000	459000	1620000	1520000	1900000
Decanoic acid	6530000	7610000	8830000	5700000	6090000	6670000
Decanoyl-Carnitine	72200	212000	490000	85800	40300	110000
dihydroxyacetone phosphate (DHAP)	11200000	9310000	13500000	30900000	36800000	32800000
Docosahexaenoic acid	905000	1800000	1530000	4790000	5010000	7400000
Dodecanoic acid/Lauric acid	5180000	5140000	6220000	4330000	4750000	5490000
Eicosapentaenoic acid	96500	294000	803000	1470000	1870000	4130000
ethanolamine phosphate	240000	206000	422000	15600000	17600000	18500000
FAD	819000	513000	952000	982000	1190000	1210000
folate	524000	1800000	300000	1050000	1020000	992000
Fructose	21600000	7450000	21200000	25300000	25900000	25300000
fructose 1,6-diphosphate	4990000	5460000	11200000	14600000	13000000	13800000
Fumarate	11300000	6340000	9540000	3350000	3670000	4070000
G6P	17000000	16300000	21600000	15700000	19800000	24900000
GDP	2940000	3040000	4700000	3780000	4240000	5320000
GLN	3280000000	3170000000	3770000000	3840000000	4950000000	5030000000
GLU	2110000000	1790000000	2300000000	1680000000	2080000000	2150000000
Glucose	104000000	294000000	91100000	189000000	171000000	175000000
Glyceraldehyde 3-phosphate	27700000	23100000	31000000	17500000	18600000	25500000
Glycerol	792000	1970000	925000	1180000	1360000	1730000
Glycerol 3-phosphate	65700000	56300000	70400000	201000000	229000000	246000000
Glycerophosphorylcholine	2860000000	2480000000	3340000000	7280000000	9380000000	9940000000
Glycerophosphorylethanolamine	133000000	116000000	138000000	278000000	310000000	346000000
Glycine	39000000	29400000	48900000	25300000	40200000	42500000
GMP	845000	568000	1220000	1360000	1260000	1000000
GSH	732000000	597000000	786000000	591000000	713000000	769000000
GSSG	2240000	3140000	1140000	6540000	5760000	5640000
GTP	4140000	4780000	5700000	6560000	6360000	6930000
guanine	501000	315000	392000	2420000	2050000	1920000
guanosine	1040000	632000	783000	5510000	4430000	4220000
Hexanoic acid	26400000	21700000	30900000	31200000	31400000	39800000
Hexanoyl-carnitine	156000	257000	128000	179000	142000	214000
Histidine	177000000	156000000	196000000	176000000	342000000	322000000
Hydroxy-L-proline	87200000	96800000	104000000	86100000	113000000	115000000
hypoxanthine	2390000	3190000	2550000	9370000	11600000	13600000
IMP	262000	0	110000	227000	288000	188000
Inosine	1120000	1390000	1350000	6220000	6280000	7100000
IsoLeucine	485000000	782000000	527000000	871000000	959000000	994000000
Itaconic acid	3960000	3940000	3870000	1870000	2190000	2520000
Lactate	1680000000	3610000000	1460000000	1270000000	1190000000	1310000000
L-Alanine	843000000	791000000	1010000000	825000000	1090000000	1110000000
L-Dihydroorotic acid	986000	916000	1340000	450000	454000	554000
Leucine	425000000	748000000	470000000	702000000	773000000	849000000
L-Kynurenine	2020000	3490000	2170000	2140000	2440000	2870000
L-Sarcosine	47100000	31000000	66900000	187000	32000000	35600000
Lysine	78000000	195000000	78900000	115000000	133000000	132000000
Malate	168000000	99300000	143000000	49600000	57100000	59900000
Malonic acid	1260000	1250000	1390000	900000	1010000	1220000
Methionine	216000000	305000000	261000000	469000000	589000000	634000000
methyl-lysine (N)	8190000	8800000	8370000	14600000	19800000	20300000
Methylmalonic acid	9050000	29200000	9420000	13600000	13500000	13600000
Myristic acid	10400000	9480000	13200000	11200000	12400000	15200000
Myristoyl-carnitine	183000	323000	183000	336000	522000	424000
NAD+	45500000	36300000	48600000	45200000	51500000	53000000
NADH	3260000	3590000	2350000	4820000	7700000	10800000
NADP+	748000	724000	950000	909000	1130000	1170000
N-carbamoyl-L-aspartic acid	3850000	1960000	2990000	937000	1300000	1190000
nicotinamide	14900000	36300000	18200000	32500000	34500000	33900000
nicotinamide N-oxide	1310000	4460000	1120000	2410000	1660000	1720000
Octanoic acid	25000000	27400000	26600000	22400000	23600000	25000000
Octanoyl-carnitine	224000	256000	350000	74700	201000	108000
Oleamide	3620000	3480000	4770000	5290000	5730000	5620000
Oleic acid	8500000	11800000	11700000	18000000	19200000	23100000
Ornithine	9190000	23000000	9340000	9680000	11900000	10800000
Orotic acid	567000	722000	665000	120000	107000	82800
oxypurinol	6830000	18800000	6320000	12100000	10800000	10300000
Palmitic acid	242000000	185000000	295000000	202000000	222000000	277000000
Palmitoleic acid	2480000	2860000	3320000	4550000	4390000	6130000
Palmitoyl-carnitine	2560000	2510000	2890000	4590000	5060000	5570000
Pantothenate	113000000	119000000	107000000	103000000	111000000	114000000
PEP	3220000	10200000	4770000	815000	2580000	3380000
Phenylalanine	512000000	784000000	522000000	787000000	851000000	894000000
Phosphocholine	504000000	355000000	524000000	99500000	129000000	164000000
phosphocreatine	92800000	63500000	87800000	80100000	95500000	96800000
Phytanic acid	2100000	1430000	2300000	1770000	1900000	2110000
Proline	1910000000	1270000000	2050000000	1760000000	2190000000	2160000000
Propionyl-carnitine	8290000	13600000	9490000	9790000	10000000	11700000
pyridoxal	1390000	2920000	1780000	1760000	2220000	2150000
Pyruvate	53100000	119000000	45400000	30200000	24200000	24500000
Quinolinic acid	336000	2550000	248000	1180000	1080000	1150000
riboflavin	253000	1420000	225000	703000	709000	742000
Ribose phosphate	139000000	90600000	149000000	54500000	83200000	81400000
S-Adenosyl-L-Homocysteine	769000	1020000	923000	1330000	2010000	2160000
S-Adenosyl-L-methionine	2590000	1590000	2470000	1760000	1600000	1770000
Sedoheptulose-7-phosphate (D)	7790000	6280000	8030000	8860000	10600000	10900000
Serine	38500000	38200000	49200000	121000000	169000000	180000000
Serotonin	222000	294000	199000	1300000	1330000	1130000
Sphinganine	1980000	1310000	2250000	2120000	2340000	2340000
Sphingomyelin C16	116000000	72200000	107000000	127000000	120000000	103000000
Stearic acid	337000000	251000000	418000000	290000000	315000000	376000000
Succinic acid	8940000	28700000	9270000	13300000	12700000	13100000
Taurine	767000000	751000000	780000000	363000000	389000000	434000000
Threonine	617000000	753000000	814000000	938000000	1360000000	1470000000
Tryptophan	121000000	195000000	129000000	166000000	190000000	201000000
Tyrosine	441000000	663000000	518000000	668000000	844000000	894000000
UDP	9340000	6650000	11600000	7460000	10700000	15400000
UDP-GlcNAc	133000000	94600000	143000000	158000000	215000000	231000000
UMP	3910000	2380000	5100000	4970000	4070000	3330000
urate	6330000	28100000	5280000	11100000	10100000	9880000
UTP	21000000	19400000	23200000	23500000	28100000	27000000
Valine	237000000	407000000	284000000	389000000	433000000	455000000
Xanthine	10700000	30300000	9950000	16800000	15000000	15500000
Xanthosine	311000	323000	146000	160000	160000	284000
