# Supplementary material for: A homoeostatic switch causing glycerol-3-phosphate and phosphoethanolamine accumulation triggers senescence by rewiring lipid metabolism
Source: Nat Metab. 2024 Feb 19;6(2):323–42. doi: 10.1038/s42255-023-00972-y (PMC10896726; doi:10.1038/s42255-023-00972-y)
Supplement: Supplementary file 17 — Statistical source data. [file 42255_2023_972_MOESM17_ESM.xlsx]

## Sheet: Fig.2A
RAS-OIS
	D00	D00	D00	D02	D02	D02	D04	D04	D04	D07	D07	D07	D14	D14	D14	D21	D21	D21
aKG	20500000	18900000	22500000	21400000	29200000	24200000	44900000	35100000	39000000	81400000	92900000	76700000	96400000	102000000	104000000	136000000	122000000	110000000
CDP-ethanolamine	3520000	3400000	3020000	2890000	3910000	3840000	3780000	3700000	3800000	3960000	3370000	3240000	7620000	7080000	7630000	9240000	6400000	6930000
dihydroxyacetone phosphate (DHAP)	123000000	123000000	109000000	116000000	132000000	148000000	208000000	162000000	194000000	394000000	345000000	304000000	347000000	387000000	289000000	359000000	375000000	373000000
Glycerol 3-phosphate	630000000	674000000	654000000	464000000	528000000	557000000	997000000	964000000	962000000	2400000000	2080000000	2100000000	3890000000	3480000000	3440000000	2540000000	2430000000	2490000000
Lactate	1090000000	1060000000	1090000000	1260000000	1510000000	2310000000	1480000000	1030000000	1250000000	3730000000	4170000000	4510000000	5470000000	6220000000	5280000000	7670000000	5730000000	5290000000
O-Phosphoethanolamine	13000000	13600000	12400000	11000000	15000000	16100000	22100000	21400000	22100000	11700000	8620000	10500000	95900000	90500000	74200000	130000000	85600000	91000000
Succinic acid	12000000	13300000	13900000	12600000	18000000	16100000	18300000	16200000	17500000	17200000	20300000	19300000	22000000	27100000	20800000	30200000	23000000	24700000
Glycerol	4350000	5420000	3430000	1890000	2780000	738000	1330000	735000	2330000	1970000	4460000	5520000	7220000	8480000	9030000	10000000	7770000	6080000
Pyruvate	15400000	16800000	16700000	14900000	20600000	28200000	16700000	13600000	17600000	17000000	35700000	29400000	28200000	25300000	21900000	23500000	24500000	27500000
	Lactate/Pyruvate			aKG/succinate			G3P/Glycerol			G3P/DHAP			PEtn/CDP-etn
D0	1.06625	0.950497	0.983251	1.07938	0.897868	1.02275	0.944831	0.811266	1.2439	0.925563	0.990206	1.08423	0.939013	1.01702	1.04396
D21	4.91679	3.52324	2.89786	2.84534	3.35146	2.81383	1.65705	2.04027	2.67177	1.27853	1.17097	1.20632	3.57719	3.40067	3.33871
							Lactate/Pyruvate	aKG/Succinate	G3P/Glycerol	G3P/DHAP	PEtn/CDP-Etn
					Averages	D0	1	1	1	1	1
						D21	3.7793	3.00354	2.12303	1.2186	3.43886
					Standard deviation	D0	0.0596676	0.0928708	0.221532	0.0797861	0.0545072
						D21	1.03353	0.301717	0.512394	0.0548215	0.123741
					Two-sided t-test		0.00966183	0.000389179	0.0252492	0.0173747	6.25589e-06

## Sheet: Fig.2B
RAF-OIS
	D00	D00	D00	D01	D01	D01	D02	D02	D02	D04	D04	D04	D07	D07	D07	D10	D10	D10
O-Phosphoethanolamine	189000	1030000	304000	2910000	4690000	2670000	7960000	8590000	8630000	30700000	23900000	40300000	28800000	49100000	31100000	25000000	29500000	33900000
aKG	26700000	26400000	27200000	2130000	14300000	11800000	19300000	19600000	20500000	25600000	23600000	34500000	24300000	40900000	26600000	25200000	26000000	27500000
Lactate	6010000000	5360000000	5970000000	3540000000	3500000000	1330000000	2040000000	2850000000	2590000000	4020000000	5990000000	10200000000	6290000000	13700000000	7450000000	9330000000	7120000000	5810000000
Glycerol 3-phosphate	231000000	262000000	231000000	285000000	346000000	385000000	504000000	535000000	521000000	871000000	654000000	845000000	443000000	479000000	481000000	279000000	366000000	403000000
Succinic acid	41800000	39700000	39600000	26800000	37100000	16300000	14400000	21600000	16800000	17000000	21400000	33200000	16700000	34700000	16200000	16900000	14400000	14200000
CDP-ethanolamine	1640000	2840000	2910000	3180000	3140000	2410000	2110000	2240000	2440000	1920000	1800000	2300000	1550000	2860000	1530000	1540000	1890000	2650000
dihydroxyacetone phosphate (DHAP)	108000000	53500000	65400000	78300000	61300000	14200000	19600000	33300000	26600000	29400000	20700000	53100000	17600000	46600000	17900000	15300000	19300000	22100000
Pyruvate	125000000	122000000	131000000	57300000	55500000	17700000	29600000	42800000	38100000	70800000	83000000	168000000	71400000	202000000	75000000	78700000	58100000	49000000
Glycerol	526000	397000	313000	257000	471000	40600	93200	156000	87200	26900	50200	161000	12800	89600	78300	12900		10300
	Lactate/Pyruvate			aKG/succinate			G3P/Glycerol			G3P/DHAP			PEtn/CDP-etn
D0	1.04836	0.957964	0.993681	0.962653	1.00219	1.03516	0.717145	1.07768	1.20517	0.607168	1.39017	1.00266	0.593646	1.86822	0.538133
D10	2.58494	2.67207	2.58538	2.24723	2.72111	2.91863	35.3179	63.8923		5.17646	5.38325	5.17646	83.6236	80.4025	65.8966
					Lactate/Pyruvate	aKG/Succinate	G3P/Glycerol	G3P/DHAP	PEtn/CDP-Etn
			Averages	D0	1	1	1	1	1
				D10	2.61413	2.62899	49.6051	5.24539	76.6409
			Standard deviation	D0	0.0455259	0.0363041	0.253117	0.391508	0.752414
				D10	0.0501779	0.345046	20.2051	0.119385	9.44316
			Two-sided t-test		2.0614e-06	0.00124379	0.0197313	5.64303e-05	0.000158439

## Sheet: Fig.2C
DDIS	D00	D00	D00	D01	D01	D01	D02	D02	D02	D07	D07	D07	D10	D10	D10	D14	D14	D14
aKG	3580000	2580000	2410000	1840000	1330000	1570000	3180000	3130000	2610000	25600000	22800000	11800000	34900000	42600000	38700000	26500000	25300000	26700000
CDP-ethanolamine	379000	323000	217000	732000	261000	582000	958000	994000	808000	3550000	3070000	2950000	3880000	5170000	5930000	3420000	3040000	3180000
dihydroxyacetone phosphate (DHAP)	7030000	4000000	4070000	5350000	4460000	4690000	5820000	6540000	6660000	18000000	15700000	6350000	26600000	38600000	65700000	20700000	18600000	19900000
Glycerol 3-phosphate	210000000	170000000	167000000	198000000	172000000	181000000	190000000	193000000	163000000	852000000	839000000	517000000	1380000000	1720000000	1620000000	1320000000	1240000000	1300000000
Lactate	418000000	279000000	272000000	249000000	219000000	207000000	229000000	303000000	224000000	1500000000	1370000000	734000000	2610000000	2840000000	3830000000	2380000000	2050000000	1950000000
O-Phosphoethanolamine	1820000	1220000	1250000	4250000	3410000	4540000	6660000	7450000	5750000	21000000	19400000	9590000	34200000	45600000	51900000	41400000	40300000	43300000
Pyruvate	14800000	9160000	8910000	9880000	9250000	9450000	9090000	9810000	6500000	17500000	17800000	4180000	22500000	36300000	44200000	13000000	11100000	15500000
Succinic acid	4970000	5350000	5160000	5940000	5520000	6750000	5870000	4280000	5080000	9020000	8150000	4370000	12300000	14500000	19600000	9330000	8660000	8540000
Glycerol	432000	505000	325000	540000	292000	465000	340000	293000	584000	529000	558000	309000	627000	671000	670000	797000	670000	972000
	Lactate/Pyruvate			aKG/succinate			G3P/Glycerol			G3P/DHAP			PEtn/CDP-etn
D0	0.949573	1.02405	1.02637	1.29429	0.866502	0.839211	1.09108	0.75558	1.15334	0.790237	1.1243	1.08546	1.00466	0.79021	1.20513
D14	6.15528	6.20933	4.22977	5.1035	5.24936	5.61768	3.71739	4.15403	3.00192	1.68693	1.76361	1.72816	2.53256	2.77343	2.84869
			Lactate/Pyruvate	aKG/Succinate	G3P/Glycerol	G3P/DHAP	PEtn/CDP-Etn
	Averages	D0	1	1	1	1	1
		D14	5.53146	5.32351	3.62445	1.72623	2.71823
	Standard deviation	D0	0.0436861	0.255225	0.21395	0.182695	0.207501
		D14	1.12762	0.264991	0.581649	0.0383756	0.165139
	Two-sided t-test		0.00224548	3.44021e-05	0.00183922	0.0025281	0.000359082

## Sheet: Fig.2D
RS
	D0	D0	D0	D0	D0	D0	D11	D11	D11	D11	D11	D11	D25	D25	D25	D25	D25	D25	D39	D39	D39	D39	D39	D39	D55	D55	D55	D55	D55	D55	D68	D68	D68	D68	D68	D68	D82	D82	D82	D82	D82	D82	D96	D96	D96	D96	D96	D96
Lactate	1150000000	620000000	308000000	928000000	907000000	462000000	387000000	279000000	260000000	258000000	259000000	225000000	1240000000	802000000	638000000	714000000	553000000	663000000	386000000	434000000	391000000	435000000	471000000	376000000	879000000	785000000	727000000	739000000	831000000	795000000	1070000000	576000000	436000000	562000000	1060000000	590000000	199000000	267000000	268000000	331000000	249000000	237000000	624000000	670000000	687000000	867000000	713000000	699000000
Pyruvate	323000000	129000000	50000000	299000000	220000000	89600000	50400000	22700000	21100000	22800000	16600000	14600000	283000000	110000000	88700000	97700000	76600000	120000000	77400000	76300000	70200000	73100000	83900000	67200000	102000000	52600000	50700000	53900000	71400000	50900000	307000000	121000000	71700000	96600000	245000000	96500000	22600000	31100000	25500000	50800000	32500000	28300000	23200000	28200000	28400000	37700000	36000000	36900000
Succinic acid	16400000	7260000	3690000	18800000	13000000	5820000	4000000	2160000	1660000	1800000	2170000	1310000	15300000	6510000	5180000	6060000	4650000	8010000	5790000	5820000	4140000	4570000	5610000	5290000	6770000	3790000	4220000	4150000	5500000	4320000	15400000	7260000	5050000	6580000	14400000	6090000	1780000	2440000	1910000	3740000	3220000	2020000	2280000	2720000	3620000	4630000	4380000	3100000
aKG	7780000	6400000	3590000	9790000	9150000	6120000	3460000	2900000	2750000	2300000	2410000	2200000	8290000	7220000	5240000	6740000	5890000	5840000	5710000	4910000	4770000	4880000	5090000	5220000	6480000	6850000	5530000	5780000	8010000	6810000	5890000	4720000	4000000	6060000	10000000	7730000	5010000	5970000	4460000	7130000	7440000	6710000	22800000	23700000	19400000	35100000	33900000	30600000
CDP-ethanolamine	387000	289000	339000	296000	304000	251000	919000	818000	946000	469000	375000	332000	720000	846000	1050000	656000	529000	524000	466000	326000	379000	454000	229000	268000	604000	789000	763000	569000	637000	684000	639000	700000	613000	641000	980000	1000000	715000	1010000	831000	1030000	857000	1030000	6510000	7070000	6170000	6650000	6510000	5370000
dihydroxyacetone phosphate (DHAP)	5660000	5270000	4140000	3890000	5380000	3830000	3780000	3190000	3570000	2650000	2070000	2710000	5260000	4350000	3840000	3070000	3310000	2460000	3170000	3240000	3440000	2430000	1580000	2580000	7760000	5300000	4270000	5810000	4630000	4100000	4350000	2940000	3540000	2680000	4060000	3550000	4070000	4820000	4940000	5170000	3160000	3260000	18000000	18900000	23800000	18100000	16100000	18500000
Glycerol 3-phosphate	27700000	27500000	38300000	38600000	39000000	45900000	20300000	17800000	22300000	26700000	21200000	24000000	28400000	33000000	41200000	32500000	32100000	32300000	27200000	29900000	36100000	19000000	17600000	21900000	46100000	44700000	45800000	53600000	43700000	45200000	19900000	21400000	26700000	32100000	36700000	46200000	46700000	57800000	71500000	56500000	55900000	70100000	202000000	221000000	374000000	284000000	287000000	458000000
O-Phosphoethanolamine	49900	15800	0	0	0	0	1110000	1060000	973000	519000	286000	282000	1380000	2710000	2580000	904000	810000	383000	201000	67400	226000	492000	650000	465000	360000	663000	502000	676000	201000	526000	2860000	3530000	3170000	3630000	4980000	5380000	2640000	3420000	4560000	5040000	4330000	6140000	26900000	27900000	32200000	30100000	30600000	37500000
Glycerol	489000	245000	159000	293000	392000	377000	112000	130000	123000	162000	218000	103000	234000	99800	349000	282000	143000	241000	183000	403000	39000	124000	153000	82400	163000	111000	213000	350000	129000	307000	378000	324000	340000	273000	269000	238000	314000	158000	289000	196000	104000	425000	197000	245000	107000	0	95900	99800
	Lactate/Pyruvate						aKG/succinate						G3P/Glycerol						G3P/DHAP									PEtn/CDP-etn
D0	0.793863	1.07165	1.37351	0.692033	0.919252	1.1497	0.618102	1.1486	1.26763	0.678499	0.917069	1.3701	0.445593	0.882946	1.89483	1.0363	0.782611	0.957721	0.605197	0.64529	1.14401	1.22707	0.896428	1.482			D11	1.15936	1.24383	0.987258	1.06219	0.732055	0.815305
D96	5.99717	5.29756	5.39372	5.12776	4.41608	4.22378	13.0294	11.3528	6.98261	9.87758	10.0844	12.8613	8.0659	7.09567	27.4951	23.5413	36.0996		1.38775	1.44598	1.94325	1.94032	2.20439	3.06145			D96	3.96625	3.78786	5.00933	4.34464	4.5118	6.70295
					Lactate/Pyruvate	aKG/Succinate	G3P/Glycerol	G3P/DHAP							PEtn/CDP-Etn
			Averages	D0	1	1	1	1					Averages	D11	1
				D96	5.07601	10.698	20.4595	1.99719						D96	4.72047
			Standard deviation	D0	0.249362	0.312016	0.484179	0.345554					Standard deviation	D11	0.197375
				D96	0.657731	2.25379	12.6076	0.60942						D96	1.0618
			Two-sided t-test		5.9381e-08	1.06921e-06	0.00409031	0.00585628					Two-sided t-test		7.35797e-06
