# Supplementary material for: A homoeostatic switch causing glycerol-3-phosphate and phosphoethanolamine accumulation triggers senescence by rewiring lipid metabolism
Source: Nat Metab. 2024 Feb 19;6(2):323–42. doi: 10.1038/s42255-023-00972-y (PMC10896726; doi:10.1038/s42255-023-00972-y)
Supplement: Supplementary file 18 — Statistical source data. [file 42255_2023_972_MOESM18_ESM.xlsx]

## Sheet: Fig.3A
	Prolif.	DDIS	DDIS+ Rapa
n1	3.1354	33.3638	11.9974
n2	4.543	33.3831	15.4433
n3	2.00151	35.8314	10.3075
average	3.22664	34.1927	12.5827
stdeva	1.2732	1.41913	2.61744
t-test		9.49978e-06	0.000230429

## Sheet: Fig.3B
	Prolif.	RAS-OIS	4OHT + DMOG
n1	4.94792	47.6023	9.48795
n2	3.9247	52.3547	11.9654
n3	3.13519	43.0098	16.3544
average	4.0026	47.6556	12.6026
stdeva	0.908871	4.67269	3.47729
t-test		9.18301e-05	0.000478491

## Sheet: Fig.3E
DDIS + Rapa
	Prolif.	Prolif.	Prolif.	DDIS	DDIS	DDIS	DDIS + Rapa	DDIS + Rapa	DDIS + Rapa
Lactate	1270000000	1060000000	1400000000	2620000000	3130000000	3450000000	1420000000	1170000000	909000000
Pyruvate	93000000	74000000	106000000	144000000	150000000	173000000	139000000	108000000	74700000
aKG	250000000	233000000	285000000	261000000	252000000	265000000	8910000	238000	2350000
CDP-ethanolamine	2020000	2040000	1880000	18100000	18500000	18700000	10700000	0	9170000
dihydroxyacetone phosphate (DHAP)	66700000	114000000	33700000	58700000	56600000	56700000	142000000	145000000	103000000
Glycerol 3-phosphate	94200000	110000000	106000000	295000000	275000000	291000000	69000000	74400000	66100000
O-Phosphoethanolamine	2890000	2730000	3550000	258000000	241000000	266000000	96100000	113000000	100000000
Succinic acid	16600000	18500000	18900000	15000000	14200000	14000000	12600000	15300000	12600000
Glycerol	4480000	4170000	3300000	4370000	4380000	4600000	6030000	4950000	3420000
DDIS + Rapa	Lactate/Pyruvate			aKG/succinate			G3P/Glycerol			G3P/DHAP			PEtn/CDP-etn
Prolif.	0.994658	1.04334	0.962	1.05725	0.884158	1.05859	0.793195	0.995093	1.21171	0.767189	0.524161	1.70865	0.921596	0.862038	1.21637
DDIS	1.32523	1.51987	1.45253	1.2215	1.24583	1.32881	2.54652	2.36846	2.3864	2.72999	2.63933	2.78796	9.18195	8.39149	9.16292
DDIS + Rapa	0.744092	0.789069	0.886331	0.0496424	0.00109202	0.0130931	0.431657	0.566989	0.729092	0.26396	0.278729	0.348611	5.7854	7.02465
		Lactate/Pyruvate	aKG/Succinate	G3P/Glycerol	G3P/DHAP	PEtn/CDP-Etn
Averages	Prolif.	1	1	1	1	1
	DDIS	1.43254	1.26538	2.43379	2.71909	8.91212
	DDIS + Rapa	0.806497	0.0212758	0.575913	0.2971	6.40503
Standard deviation	Prolif.	0.0409337	0.100324	0.209301	0.625623	0.18973
	DDIS	0.0988461	0.0562628	0.0980394	0.0749143	0.450979
	DDIS + Rapa	0.0727039	0.0252884	0.148918	0.0452171	0.87628
Two-sided t-test	Prolif. Vs DDIS	0.00218904	0.0161817	0.000425284	0.00913378	9.6656e-06
	DDIS vs DDIS + Rapa	0.000905169	4.00703e-06	5.54037e-05	1.13252e-06	0.0219085

## Sheet: Fig.3F
RAS-OIS + DMOG
	Prolif.	Prolif.	Prolif.	RAS-OIS	RAS-OIS	RAS-OIS	RAS-OIS + DMOG	RAS-OIS + DMOG	RAS-OIS + DMOG
aKG	51800000	101000000	35900000	545000000	566000000	552000000	2520000	3360000	2290000
CDP-ethanolamine	1830000	2000000	2570000	13600000	13600000	13400000	6020000	4510000	5050000
dihydroxyacetone phosphate (DHAP)	332000000	254000000	244000000	350000000	350000000	450000000	1440000000	1430000000	1410000000
Glycerol 3-phosphate	38500000	32200000	26800000	284000000	300000000	268000000	182000000	220000000	236000000
Lactate	2100000000	2260000000	3260000000	11600000000	11500000000	10300000000	14000000000	15800000000	15400000000
O-Phosphoethanolamine	620000	2290000	2990000	165000000	172000000	185000000	9760000	12400000	12600000
Pyruvate	65200000	59900000	123000000	235000000	298000000	211000000	788000000	1260000000	1360000000
Succinic acid	30700000	31200000	38900000	50200000	48800000	44900000	21500000	27400000	26600000
Glycerol	5800000	9760000	6250000	6570000	4630000	5280000	7600000	10300000	7970000
RAS-OIS + DMOG	Lactate/Pyruvate			aKG/succinate			G3P/Glycerol			G3P/DHAP			PEtn/CDP-etn
Prolif.	1.0019	1.17364	0.824454	0.865672	1.66084	0.473485	1.3999	0.69578	0.904316	0.986726	1.07869	0.934585	0.383947	1.29759	1.31847
RAS-OIS	1.53548	1.20043	1.51848	5.56999	5.95057	6.30746	9.1163	13.6649	10.7045	6.90437	7.29335	5.06753	13.7492	14.3325	15.6458
RAS-OIS + DMOG	0.552657	0.390068	0.352238	0.0601345	0.0629145	0.0441688	5.05037	4.50455	6.24481	1.07543	1.30906	1.42419	1.83732	3.11585	2.82755
		Lactate/Pyruvate	aKG/Succinate	G3P/Glycerol	G3P/DHAP	PEtn/CDP-Etn
Averages	Prolif.	1	1	1	1	1
	RAS-OIS	1.41813	5.94267	11.1619	6.42175	14.5758
	RAS-OIS + DMOG	0.431654	0.0557393	5.26658	1.26956	2.59357
Standard deviation	Prolif.	0.174602	0.604969	0.361683	0.072963	0.53362
	RAS-OIS	0.188727	0.368798	2.30853	1.18881	0.97146
	RAS-OIS + DMOG	0.106485	0.0101163	0.89005	0.177701	0.67061
Two-sided t-test	Prolif. Vs DDIS	0.0479833	0.000269086	0.00166354	0.00139916	2.91864e-05
	DDIS vs DDIS + Rapa	0.00139886	1.01947e-05	0.0145288	0.0017571	6.14658e-05
