# Supplementary material for: A homoeostatic switch causing glycerol-3-phosphate and phosphoethanolamine accumulation triggers senescence by rewiring lipid metabolism
Source: Nat Metab. 2024 Feb 19;6(2):323–42. doi: 10.1038/s42255-023-00972-y (PMC10896726; doi:10.1038/s42255-023-00972-y)
Supplement: Supplementary file 19 — Statistical source data. [file 42255_2023_972_MOESM19_ESM.xlsx]

## Sheet: Fig.4D
	Prolif	Prolif	Prolif	Prolif	Prolif	DDIS	DDIS	DDIS	DDIS	DDIS
Total DAG (nmol /mg protein)	91.2226	67.1202	69.4284	67.382	63.1425	157.69	142.672	124.856	121.333	161.858
Fold change	1.27301	0.93666	0.96887	0.940313	0.881151	2.20056	1.99098	1.74235	1.69319	2.25871
log2 FC	0.34824	-0.0944033	-0.0456254	-0.0887871	-0.182539	1.13787	0.993476	0.801039	0.759744	1.1755
	Prolif.	Prolif.	Prolif.	Prolif.	Prolif.	DDIS	DDIS	DDIS	DDIS	DDIS	RS	RS	RS	RS
Total nmol TAG/mg protein	26.2946	15.462	35.5396	17.1983	12.7451	37.5465	30.9016	33.644	29.5003	30.172	79.9479	57.7813	58.4494	61.6344
Fold change	1.22597	0.720908	1.65702	0.801864	0.594236	1.75059	1.44078	1.56864	1.37544	1.40676	3.72754	2.69403	2.72518	2.87368
log2 FC	0.29393	-0.472112	0.728587	-0.31857	-0.750891	0.807841	0.526846	0.649511	0.45989	0.492373	1.89822	1.42976	1.44635	1.5229
Total PL (nmol/mg protein)	Prolif.	Prolif.	Prolif.	Prolif.	Prolif.	DDIS	DDIS	DDIS	DDIS	DDIS	RS	RS	RS	RS
PC	209.644	220.29	212.546	191.329	171.887	137.096	186.257	184.297	222.619	218.298	190.477	174.044	149.562	174.883
PE	73.4471	76.468	81.8744	68.7342	65.6396	55.5129	83.9058	82.552	104.516	113.468	85.2674	82.8148	72.0923	75.4975
PG	2.10915	1.39809	2.11522	1.81276	1.88358	1.14695	1.69136	1.49658	1.21009	1.39892	0.931176	1.03858	1.73004	1.27522
PI	36.8777	30.7082	34.8219	31.1063	28.9603	24.1596	31.2478	29.1301	42.2683	40.0001	34.7502	34.17	30.8818	34.3249
PS	31.4166	27.098	26.8667	24.4153	25.0997	30.5374	32.389	30.6296	34.5796	38.8509	30.4971	29.3867	25.0029	27.2117
Fold change
PC	1.04228	1.09521	1.05671	0.951224	0.854567	0.681596	0.926012	0.916264	1.10679	1.08531	0.946992	0.865289	0.743573	0.869461
PE	1.00293	1.04418	1.118	0.938573	0.896315	0.758035	1.14574	1.12726	1.42717	1.54942	1.16434	1.13085	0.984428	1.03093
PG	1.13166	0.750146	1.13492	0.972635	1.01063	0.615394	0.9075	0.802988	0.649272	0.750592	0.499623	0.557252	0.928251	0.684221
PI	1.13488	0.945017	1.07161	0.957268	0.891226	0.74349	0.961624	0.896451	1.30077	1.23097	1.06941	1.05155	0.950359	1.05632
PS	1.16447	1.0044	0.995828	0.904967	0.930333	1.13188	1.20051	1.1353	1.28171	1.44003	1.13039	1.08923	0.926745	1.00861
Log2(FC)
Hetamaps were generated using LOG2(Fold changes)
	Prolif.	Prolif.	Prolif.	Prolif.	Prolif.	DDIS	DDIS	DDIS	DDIS	DDIS
DAG	0.34824	-0.0944033	-0.0456254	-0.0887871	-0.182539	1.13787	0.993476	0.801039	0.759744	1.1755
	Prolif.	Prolif.	Prolif.	Prolif.	Prolif.	DDIS	DDIS	DDIS	DDIS	DDIS	RS	RS	RS	RS
TAG	0.29393	-0.472112	0.728587	-0.31857	-0.750891	0.807841	0.526846	0.649511	0.45989	0.492373	1.89822	1.42976	1.44635	1.5229
PC	0.0597465	0.131212	0.0795834	-0.0721429	-0.226734	-0.553011	-0.110898	-0.126164	0.146381	0.118103	-0.0785763	-0.208746	-0.427453	-0.201808
PE	0.00421911	0.0623686	0.160926	-0.0914591	-0.157922	-0.399664	0.196284	0.172816	0.513161	0.631733	0.219507	0.177402	-0.022642	0.0439413
PG	0.178443	-0.414757	0.182596	-0.0400299	0.0152593	-0.700418	-0.140031	-0.316549	-0.623105	-0.413899	-1.00109	-0.843599	-0.107413	-0.547465
PI	0.182537	-0.081588	0.0997808	-0.0630047	-0.166137	-0.427614	-0.0564558	-0.157704	0.379363	0.29979	0.0968094	0.072518	-0.0734547	0.079044
PS	0.219676	0.00633353	-0.00603138	-0.144063	-0.104181	0.178726	0.263651	0.183077	0.358069	0.526098	0.176821	0.123311	-0.109756	0.0123736

## Sheet: Fig.4E
	Prolif.	Prolif.	Prolif.	Prolif.	Prolif.	DDIS	DDIS	DDIS	DDIS	DDIS	RS	RS	RS	RS
Total PL (nmol/mg protein)	353.495	355.963	358.225	317.397	293.47	248.453	335.491	328.105	405.193	412.016	341.923	321.454	279.269	313.192
Total TAG (nmol/mg protein)	26.2946	15.462	35.5396	17.1983	12.7451	37.5465	30.9016	33.644	29.5003	30.172	79.9479	57.7813	58.4494	61.6344
PL/TAG ratio	13.4436	23.0218	10.0796	18.4551	23.026	6.6172	10.8567	9.75226	13.7352	13.6556	4.27682	5.56328	4.77796	5.08144
			Prolif.	DDIS	RS
		Average	17.6052	10.9234	4.92488
		Standard deviation	5.77496	2.97029	0.539639
		Two-sided t-test		0.0504139	0.00349745

## Sheet: Fig.4G
	GK/actin				p21/actin
	Proliferative	DDIS			Proliferative	DDIS
	1	2.70651			1	4.45933
	1	2.21893			1	2.38414
	1	3.21086			1	3.03862
Average	1	2.7121		Average	1	3.29403
Standard deviation	0	0.495987		Standard deviation	0	1.06091
Two-sided t-test		0.00393305		Two-sided t-test		0.0200294
	GK/actin				p21/actin
	Proliferative	RAS-OIS			Proliferative	RAS-OIS
	1	7.84404			1	2.90894
	1	11.8265			1	4.01444
	1	5.69941			1	1.86384
Average	1	8.45664		Average	1	2.92907
Standard deviation	0	3.10913		Standard deviation	0	1.07544
Two-sided t-test		0.0142143		Two-sided t-test		0.0359807
