# Supplementary material for: A homoeostatic switch causing glycerol-3-phosphate and phosphoethanolamine accumulation triggers senescence by rewiring lipid metabolism
Source: Nat Metab. 2024 Feb 19;6(2):323–42. doi: 10.1038/s42255-023-00972-y (PMC10896726; doi:10.1038/s42255-023-00972-y)
Supplement: Supplementary file 21 — Statistical source data. [file 42255_2023_972_MOESM21_ESM.xlsx]

## Sheet: Fig.5A
SABG
	Proliferative	GFP	GK
	3.12947	1.90476	47.1816
	2.35048	2.72727	64.9868
	2.324	3.1524	58.438
average	2.60132	2.59481	56.8688
stdeva	0.457585	0.634279	9.00574
Two-sided t-test (GFP vs GK)			0.000480479

## Sheet: Fig.5B
Panel B
	IL1a mRNA						CXCL8 mRNA
	Proliferative	GFP	GK				Proliferative	GFP	GK
	1	2.21146	17.2677				1	1.29235	4.46915
	1	2.48802	26.1729				1	1.48452	5.83608
	1	1.44894	15.0846				1	1.93187	5.24157
average	1	2.04948	19.5084			average	1	1.56958	5.18227
stdeva	0	0.538147	5.87395			stdeva	0	0.328135	0.685393
Two-sided t-test (GFP vs GK)			0.00685451			Two-sided t-test (GFP vs GK)			0.00118594

## Sheet: Fig.5D
	p16	p21	IL6	IL1a	CXCL1	CXCL2	CCL2	IL1b	GK
Proliferative 1	1	1	1.14076	1.38032	1	1	1	0.796916	1
Proliferative 2	1.24468	0.752623	0.936272	0.851159	0.950989	1.02456	0.82645	1.57462	0.986233
Proliferative 3	0.755322	1	1.06807	1.17487	1.05154	0.976032	1.20999	1.25484	1
4OHT + scramble 1	3.73213	2.43682	25.7232	318.467	2.47512	2.71321	1.34723	1256.33	2.23457
4OHT + scramble 2	3.87716	2.47942	25.6342	310.834	2.36608	2.73208	1.38032	1108.97	3.22657
4OHT + scramble 3	4.3319	2.72263	33.1285	352.139	3.14378	4.24275	3.605	1463.29	3.01049
4OHT + shGK 1	2.90795	2.57576	9.84916	173.645	0.0157064	0.0320174	0.0141309	367.093	1.39959
4OHT + shGK 2	2.8481	2.77984	11.6722	165.995	0.0181046	0.0208328	0.0118826	372.217	1.21419
4OHT + shGK 3	3.18215	3.28297	13.1775	173.645	0.0472841	0.0277763	0.0239306	285.036	1.1487
averages	p16	p21	IL6	IL1a	CXCL1	CXCL2	CCL2	IL1b	GK
Proliferative	1	0.917541	1.04837	1.13545	1.00084	1.0002	1.01215	1.20879	0.995411
4OHT + scramble	3.9804	2.54629	28.162	327.147	2.66166	3.22935	2.11085	1276.2	2.82388
4OHT + shGK	2.9794	2.87952	11.5663	171.095	0.0270317	0.0268755	0.0166481	341.448	1.25416
standard deviation	p16	p21	IL6	IL1a	CXCL1	CXCL2	CCL2	IL1b	GK
Proliferative	0.244678	0.142823	0.103659	0.266773	0.0502796	0.0242631	0.19206	0.390889	0.00794855
4OHT + scramble	0.312928	0.154193	4.30134	21.9778	0.421071	0.877685	1.29408	177.995	0.521662
4OHT + shGK	0.178117	0.363988	1.66668	4.41667	0.01758	0.00564646	0.00640626	48.9218	0.130131
Two sided t-test	p16	p21	IL6	IL1a	CXCL1	CXCL2	CCL2	IL1b	GK
Prolif vs sramble	0.000202314	0.000178206	0.000400091	1.36354e-05	0.00246547	0.0117149	0.219461	0.000242629	0.00372018
Scramble vs shGK	0.00855322	0.218044	0.00337851	0.000271335	0.000412729	0.00320724	0.0486656	0.000931727	0.00719616

## Sheet: Fig.5E
	Proliferative	Proliferative	Proliferative	RAS-OIS + GFP	RAS-OIS + GFP	RAS-OIS + GFP	RAS-OIS +G3PP	RAS-OIS +G3PP	RAS-OIS +G3PP
Glycerol -3P	12000000	17000000	13900000	205000000	160000000	173000000	42100000	55300000	53500000
	Proliferative			RAS-OIS + GFP			RAS-OIS +G3PP
Glycerol -3P	0.839161	1.18881	0.972028	14.3357	11.1888	12.0979	2.94406	3.86713	3.74126
			Proliferative	RAS-OIS + GFP	RAS-OIS +G3PP
		Average	1	12.5408	3.51748
		Standard deviation	0.176496	1.6195	0.500574
	Two-sided t-test	Prolif. vs RAS-OIS-GFP	0.000253371
		RAS-OIS-GFP vs RAS-OIS-G3PP	0.000768974

## Sheet: Fig.5F
		p16	p21	IL6	IL1a	IL8	IL1b	CXCL1	CXCL2	CCL2
	Proliferative	1	1	1	1	1	1	1	1	1
	Proliferative	1	1	1	1	1	1	1	1	1
	Proliferative	1	1	1	1	1	1	1	1	1
	4OHT + GFP	3.94493	3.41054	13.8326	438.967	91.7731	2896.31	66.9494	86.5223	0.678302
	4OHT + GFP	4	3.19319	16.5642	578.03	187.403	4255.17	107.262	192.005	1.0155
	4OHT + GFP	3.73213	3.56435	9.28563	403.102	97.6806	3016.93	112.54	134.217	0.90125
	4OHT + G3PP	3.95863	3.89062	4.67511	302.334	24.847	1473.47	46.2057	51.2685	0.282241
	4OHT + G3PP	4.11246	3.53081	5.93809	268.727	21.7057	1213.53	25.3691	44.1702	0.334482
	4OHT + G3PP	4.34694	2.6666	6.52058	300.246	26.9087	2296.15	37.0024	64.9945	0.146435
	averages	p16	p21	IL6	IL1a	IL8	IL1b	CXCL1	CXCL2	CCL2
	Proliferative	1	1	1	1	1	1	1	1	1
	4OHT + GFP	3.89235	3.38936	13.2275	473.366	125.619	3389.47	95.584	137.581	0.865017
	4OHT + G3PP	4.13934	3.36268	5.71126	290.436	24.4871	1661.05	36.1924	53.4777	0.254386
	standard deviation	p16	p21	IL6	IL1a	IL8	IL1b	CXCL1	CXCL2	CCL2
	Proliferative	0	0	0	0	0	0	0	0	0
	4OHT + GFP	0.141462	0.186483	3.67684	92.3983	53.588	752.139	24.9382	52.8218	0.171493
	4OHT + G3PP	0.195547	0.629095	0.943414	18.8289	2.62011	565.158	10.4419	10.5865	0.0970686
		p16	p21	IL6	IL1a	IL8	IL1b	CXCL1	CXCL2	CCL2
Two sided t-test	Prolif vs RAS-OIS-GFP	3.79454e-06	2.44052e-05	0.0045068	0.000898248	0.0157612	0.00145537	0.00277856	0.011002	0.244475
	RAS-OIS-GFP vs RAS-OIS-G3PP	0.151	0.947224	0.0265458	0.0283032	0.0309393	0.0334691	0.0190235	0.0538695	0.00581839

## Sheet: Fig.5G
		IL6	IL1a	CXCL8	IL1b
	Prolif n1	1.42101	0.759955	0.83682	0.88289
	Prolif n2	1.04838	1.26193	0.960422	1.52871
	Prolif n3	0.671245	1.04274	1.24424	0.740916
	4OHT 1	8.18161	116.601	176.075	317.994
	4OHT 2	6.82704	104.628	140.385	978.558
	4OHT 3	5.71776	90.207	124.398	854.047
	Thio 1	0.41764	38.3367	47.8012	278.582
	Thio 2	0.410884	32.8715	44.7885	270.51
	Thio 3	0.342281	30.0192	35.0962	255.158
	averages	IL6	IL1a	CXCL8	IL1b
	Proliferative	1.04688	1.02154	1.01383	1.05084
	4OHT + DMSO	6.9088	103.812	146.953	716.866
	4OHT + Thioglycerol	0.390268	33.7425	42.562	268.083
	standard deviation	IL6	IL1a	CXCL8	IL1b
	Proliferative	0.374886	0.251658	0.208897	0.419892
	4OHT + DMSO	1.23396	13.2159	26.4573	350.999
	4OHT + Thioglycerol	0.0416957	4.22661	6.63872	11.8989
	Two sided t-test	IL6	IL1a	CXCL8	IL1b
	Prolif vs 4OHT+DMSO	0.00140704	0.000175794	0.000670484	0.0241807
	4OHT+DMSO vs 4OHT+Thio.	0.000793685	0.000941532	0.00268718	0.0912893
