# Supplementary material for: A homoeostatic switch causing glycerol-3-phosphate and phosphoethanolamine accumulation triggers senescence by rewiring lipid metabolism
Source: Nat Metab. 2024 Feb 19;6(2):323–42. doi: 10.1038/s42255-023-00972-y (PMC10896726; doi:10.1038/s42255-023-00972-y)
Supplement: Supplementary file 22 — Statistical source data. [file 42255_2023_972_MOESM22_ESM.xlsx]

## Sheet: Fig.6B
	PEtn (MW+2) conversion rate	Proliferative			DDIS
	0h	1.03	0.925	1.05	1.05	0.978	0.969
	1h	0.557	0.745	0.562	0.927	0.832	0.882
	3h	0.335	0.347	0.438	0.555	0.564	0.527
	6h	0.32	0.24	0.261	0.564	0.54	0.5
averages	PEtn (MW+2) conversion rate	Proliferative			DDIS
	0h	1.00167			0.999
	1h	0.621333			0.880333
	3h	0.373333			0.548667
	6h	0.273667			0.534667
standard deviation	PEtn (MW+2) conversion rate	Proliferative			DDIS
	0h	0.0671441			0.0443959
	1h	0.107128			0.0475219
	3h	0.0563235			0.0192959
	6h	0.0414769			0.0323316
Two sided t-test (Prolif vs DDIS)	PEtn (MW+2) conversion rate	Prolif vs DDIS
	0h	0.956994
	1h	0.0186529
	3h	0.00697876
	6h	0.00100634
	CDP-Etn (MW+2) conversion rate	Proliferative			DDIS
	0h	1.02	0.935	1.04	1.06	0.977	0.968
	1h	0.579	0.576	0.657	1.06	0.964	0.998
	3h	0.0556	0.0583	0.0771	0.559	0.555	0.568
	6h	0.0396	0.0267	0.036	0.593	0.578	0.488
averages	CDP-Etn (MW+2) conversion rate	Proliferative			DDIS
	0h	0.998333			1.00167
	1h	0.604			1.00733
	3h	0.0636667			0.560667
	6h	0.0341			0.553
standard deviation	CDP-Etn (MW+2) conversion rate	Proliferative			DDIS
	0h	0.0557524			0.0507182
	1h	0.0459239			0.0486758
	3h	0.0117117			0.00665833
	6h	0.00665658			0.0567891
Two sided t-test (Prolif vs DDIS)	CDP-Etn (MW+2) conversion rate	Prolif vs DDIS
	0h	0.942619
	1h	0.000475744
	3h	3.59345e-07
	6h	9.56881e-05

## Sheet: Fig.6E
PEtn/CDP-Etn	Prolif.	RAS-OIS + shCtrl	RAS-OIS + shp53
	0.927872	7.26922	3.72878
	1.27245	7.15104	3.64969
	0.79968	6.49941	3.92165
averages	1	6.97322	3.76671
standard deviation	0.244497	0.414565	0.139892
Two sided t-test	Prolif. Vs RAS-shCtrl	2.76996e-05
	RAS-shCtrl vs RAS-shp53	0.000221848

## Sheet: Fig.6G
PEtn/CDP-Etn	DMSO	Nutlin
	0.774879	9.58443
	0.941231	9.05495
	1.28389	9.59601
averages	1	9.4118
standard deviation	0.259545	0.309088
Two sided t-test		3.51537e-06
