# Supplementary material for: A homoeostatic switch causing glycerol-3-phosphate and phosphoethanolamine accumulation triggers senescence by rewiring lipid metabolism
Source: Nat Metab. 2024 Feb 19;6(2):323–42. doi: 10.1038/s42255-023-00972-y (PMC10896726; doi:10.1038/s42255-023-00972-y)
Supplement: Supplementary file 24 — Statistical source data. [file 42255_2023_972_MOESM24_ESM.xlsx]

## Sheet: Fig.7A
	Prolif.	Prolif.	Prolif.	shCtrl	shCtrl	shCtrl	shPCYT2	shPCYT2	shPCYT2
CDP-ethanolamine	94800	114000	112000	210000	288000	237000	1670000	1970000	1590000
O-Phosphoethanolamine	23200	47100	48800	319000	19300	394000	231000000	257000000	255000000
PEtn/CDP-Etn	Prolif.	shCtrl	shPCYT2
	0.671341	4.16711	379.454
	1.13339	0.183835	357.874
	1.19527	4.56049	439.953
Average	1	2.97048	392.427
Standard deviation	0.286304	2.42131	42.5497
Two-sided t-test (shCtrl vs shPCYT2)	9.31096e-05

## Sheet: Fig.7B
SABG	Prolif.	shCtrl	shPCYT2
	3.635	8.68445	46.875
	3.03468	11.9745	33.3333
	4.35871	13.8459	44.7368
Average	3.67613	11.5016	41.6484
Standard deviation	0.66297	2.613	7.27998
Two-sided t-test (shCtrl vs shPCYT2)	0.00251026

## Sheet: Fig.7C
		p16	p21	IL1a
	Proliferative	1	1	1
	Proliferative	1	1	1
	Proliferative	1	1	1
	Proliferative	1	1	1
	Proliferative	1	1	1
	Proliferative	1	1	1
	shCtrl	1.40444	1.34723	2.97935
	shCtrl	1.31039	1.54221	4.48466
	shCtrl	1.56374	1.64148	11.7533
	shCtrl	1.31494	1.45902	1.22688
	shCtrl	1.47427	1.70527	2.61172
	shCtrl	1.40444	1.6245	1.48968
	shPCYT2	2.39496	2.72263	19.8353
	shPCYT2	2.33755	2.80889	15.1895
	shPCYT2	2.93834	3.13834	6.89237
	shPCYT2	1.88557	3.36359	6.89237
	shPCYT2	2.52275	3.14923	6.9163
	shPCYT2	2.48802	3.22657	7.31065
		p16	p21	IL1a
Average	Proliferative	1	1	1
	shCtrl	1.41204	1.55329	4.09094
	shPCYT2	2.42787	3.06821	10.5061
Standard deviation	Proliferative	0	0	0
	shCtrl	0.0967062	0.132224	3.93092
	shPCYT2	0.339567	0.249191	5.62466
Two-sided t-test (shCtrl vs shPCYT2)		3.50915e-05	1.22624e-07	0.045019

## Sheet: Fig.7E
		p16	p21	IL6	IL1a	IL8	IL1b
	Proliferative	1	1	1	1	1	1
	Proliferative	1	1	1	1	1	1
	Proliferative	1	1	1	1	1	1
	4OHT + GFP 1	4.56486	2.13574	19.1365	527.654	504.875	4690.35
	4OHT + GFP 2	4.73645	2.29303	17.4556	562.668	587.688	4312.07
	4OHT + GFP3	2.86748	4.00032	22.1115	504.337	564.175	3891.44
	4OHT + PCYT2	4.12673	2.61172	7.99945	249.706	121.095	2065.46
	4OHT + PCYT2	4.04181	2.25793	9.03172	216.267	127.116	1864.54
	4OHT + PCYT2	3.69353	4.33369	5.79577	73.0089	146.089	515.561
	4OHT + ETNPPL	4.36203	3.75809	6.04189	150.732	94.3532	1509.65
	4OHt + ETNPPL	6.02099	4.43828	4.82323	188.015	93.7015	1692.57
	4OHT + ETNPPL	4.69134	2.75108	7.28536	97.3426	27.5695	418.766
	averages	p16	p21	IL6	IL1a	IL8	IL1b
	Proliferative	1	1	1	1	1	1
	4OHT + GFP	4.05627	2.8097	19.5679	531.553	552.246	4297.95
	4OHT + PCYT2	3.95402	3.06778	7.60898	179.661	131.433	1481.85
	4OHT + ETNPPL	5.02479	3.64915	6.05016	145.363	71.8747	1207
	standard deviation
	Proliferative	0	0	0	0	0	0
	4OHT + GFP	1.03309	1.03411	2.35773	29.3603	42.6759	399.642
	4OHT + PCYT2	0.229556	1.11049	1.65293	93.8643	13.0443	842.84
	4OHt + ETNPPL	0.878307	0.848856	1.23108	45.5739	38.3709	688.727
Two sided t-test	Prolif vs RAS-OIS-GFP	0.0068667	0.0387383	0.000167275	6.20989e-06	2.36318e-05	4.89383e-05
	RAS-OIS-GFP vs RAS-OIS-PCYT2	0.875223	0.782968	0.00197875	0.00344738	8.22415e-05	0.00638765
	RAS-OIS-GFP vs RAS-OIS-ETNPPL	0.283704	0.338244	0.00091878	0.000247927	0.000131608	0.00254867

## Sheet: Fig.7F
	Prolif.	Prolif.	Prolif.	RAS-OIS+GFP	RAS-OIS+GFP	RAS-OIS+GFP	RAS-OIS + PCYT2	RAS-OIS + PCYT2	RAS-OIS + PCYT2	RAS-OIS + ETNPPL	RAS-OIS + ETNPPL	RAS-OIS + ETNPPL	RAS-OIS + G3PP	RAS-OIS + G3PP	RAS-OIS + G3PP
CDP-ethanolamine	767000	805000	725000	11900000	8860000	9300000	32000000	33300000	34600000	6210000	5170000	5810000	7880000	8930000	8850000
O-Phosphoethanolamine	520000	558000	666000	143000000	118000000	114000000	125000000	112000000	124000000	14200000	11100000	12700000	26000000	41200000	33700000
	Prolif			RAS-OIS+GFP			RAS-OIS + PCYT2			RAS-OIS + ETNPPL
	0.88826	0.908177	1.20356	15.7442	17.4494	16.0603	5.11791	4.40663	4.69546	2.99591	2.81297	2.86391
Average	1			16.418			4.74			2.89093
Stdeva	0.176571			0.90711			0.357726			0.0944173
t-test	Prolif vs RAS-GFP	8.53652e-06
	RAS-GFP vs RAS-PCYT2	3.19103e-05
	RAS-GFP vs RAS-ETNPPL	1.36371e-05
