# Supplementary material for: A homoeostatic switch causing glycerol-3-phosphate and phosphoethanolamine accumulation triggers senescence by rewiring lipid metabolism
Source: Nat Metab. 2024 Feb 19;6(2):323–42. doi: 10.1038/s42255-023-00972-y (PMC10896726; doi:10.1038/s42255-023-00972-y)
Supplement: Supplementary file 25 — Statistical source data. [file 42255_2023_972_MOESM25_ESM.xlsx]

## Sheet: Fig.8A
	Prolif.	Prolif.	Prolif.	shCtrl	shCtrl	shCtrl	shPCYT2	shPCYT2	shPCYT2
Glycerol 3-phosphate	6650000	5970000	5940000	11300000	14500000	12400000	79300000	71000000	69500000
G3P	Prolif			RAS-OIS+GFP			RAS-OIS + PCYT2
	1.07489	0.964978	0.960129	1.82651	2.34375	2.00431	12.8179	11.4763	11.2338
average	1			2.05819			11.8427
stdeva	0.0649039			0.262796			0.853218
t-test (shCtrl vs shPCYT2)	4.53657e-05

## Sheet: Fig.8B
	Prolif.	Prolif.	Prolif.	GFP	GFP	GFP	GK	GK	GK
CDP-ethanolamine	366000	284000	278000	1640000	1810000	1500000	9190000	8140000	8060000
Glycerol 3-phosphate	9050000	9080000	8460000	17300000	18300000	18600000	92800000	77400000	70200000
O-Phosphoethanolamine	0	58500	0	786000	1710000	237000	49200000	47400000	50100000
G3P	Prolif.			GFP			GK
	1.02106	1.02445	0.954494	1.95186	2.06469	2.09853	10.4701	8.73261	7.92027
average	1			2.03836			9.04099
stdeva	0.0394455			0.076798			1.30259
t-test (GFP vs GK)	0.000745277
PEtn/CDP-Etn	Prolif.			GFP			GK
		1		2.3267	4.58649	0.767043	25.9903	28.2694	30.1762
average	1			2.56008			28.1453
stdeva				1.92039			2.0957
t-test (GFP vs GK)	9.88413e-05

## Sheet: Fig.8C
	Prolif.	Prolif.	Prolif.	RAS-OIS+GFP	RAS-OIS+GFP	RAS-OIS+GFP	RAS-OIS + PCYT2	RAS-OIS + PCYT2	RAS-OIS + PCYT2	RAS-OIS + ETNPPL	RAS-OIS + ETNPPL	RAS-OIS + ETNPPL	RAS-OIS + G3PP	RAS-OIS + G3PP	RAS-OIS + G3PP
CDP-ethanolamine	767000	805000	725000	11900000	8860000	9300000	32000000	33300000	34600000	6210000	5170000	5810000	7880000	8930000	8850000
O-Phosphoethanolamine	520000	558000	666000	143000000	118000000	114000000	125000000	112000000	124000000	14200000	11100000	12700000	26000000	41200000	33700000
	PEtn/CDP-Etn	Prolif.			RAS-OIS+GFP			RAS-OIS + G3PP
		0.88826	0.908177	1.20356	15.7442	17.4494	16.0603	4.32294	6.04475	4.98906
	average	1			16.418			5.11892
	stdeva	0.176571			0.90711			0.868216
	t-test	Prolif. Vs RAS-GFP	8.53652e-06
		RAS-GFP vs RAS-G3PP	9.89423e-05
