# Supplementary material for: A homoeostatic switch causing glycerol-3-phosphate and phosphoethanolamine accumulation triggers senescence by rewiring lipid metabolism
Source: Nat Metab. 2024 Feb 19;6(2):323–42. doi: 10.1038/s42255-023-00972-y (PMC10896726; doi:10.1038/s42255-023-00972-y)
Supplement: Supplementary file 27 — Statistical source data. [file 42255_2023_972_MOESM27_ESM.xlsx]

## Sheet: ED Fig.3A
DDIS	D00	D00	D00	D01	D01	D01	D02	D02	D02	D07	D07	D07	D10	D10	D10	D14	D14	D14
aKG	3580000	2580000	2410000	1840000	1330000	1570000	3180000	3130000	2610000	25600000	22800000	11800000	34900000	42600000	38700000	26500000	25300000	26700000
CDP-ethanolamine	379000	323000	217000	732000	261000	582000	958000	994000	808000	3550000	3070000	2950000	3880000	5170000	5930000	3420000	3040000	3180000
Glycerol 3-phosphate	210000000	170000000	167000000	198000000	172000000	181000000	190000000	193000000	163000000	852000000	839000000	517000000	1380000000	1720000000	1620000000	1320000000	1240000000	1300000000
Lactate	418000000	279000000	272000000	249000000	219000000	207000000	229000000	303000000	224000000	1500000000	1370000000	734000000	2610000000	2840000000	3830000000	2380000000	2050000000	1950000000
O-Phosphoethanolamine	1820000	1220000	1250000	4250000	3410000	4540000	6660000	7450000	5750000	21000000	19400000	9590000	34200000	45600000	51900000	41400000	40300000	43300000
Pyruvate	14800000	9160000	8910000	9880000	9250000	9450000	9090000	9810000	6500000	17500000	17800000	4180000	22500000	36300000	44200000	13000000	11100000	15500000
Succinic acid	4970000	5350000	5160000	5940000	5520000	6750000	5870000	4280000	5080000	9020000	8150000	4370000	12300000	14500000	19600000	9330000	8660000	8540000
Glycerol	432000	505000	325000	540000	292000	465000	340000	293000	584000	529000	558000	309000	627000	671000	670000	797000	670000	972000
	D0			D01			D02			D07			D10			D14
Glycerol 3-phosphate	1.15174	0.932358	0.915905	1.08592	0.943327	0.992687	1.04205	1.0585	0.893967	4.67276	4.60146	2.83547	7.56856	9.43327	8.88483	7.23949	6.80073	7.1298
Glycerol	1.02694	1.20048	0.772583	1.28368	0.694136	1.10539	0.808241	0.696513	1.38827	1.25753	1.32647	0.734548	1.49049	1.59509	1.59271	1.89461	1.59271	2.31062
averages	D0			D01			D02			D07			D10			D14
Glycerol 3-phosphate	1			1.00731			0.998172			4.03656			8.62888			7.05667
Glycerol	1			1.02773			0.964342			1.10618			1.55943			1.93265
Two-sided t-test (pvalue)	1			0.914902			0.885595			0.00961358			0.00021788			3.15703e-05
Standard deviation	D0			D01			D02			D07			D10			D14
Glycerol 3-phosphate	0.131665			0.0724143			0.0906182			1.04079			0.958343			0.228336
Glycerol	0.215215			0.302344			0.37136			0.323684			0.0597141			0.360462
Two-sided t-test (pvalue)	1			0.914902			0.885595			0.00961358			0.00021788			3.15703e-05
	D0			D01			D02			D07			D10			D14
CDP-ethanolamine	1.23721	1.05441	0.708379	2.38955	0.852013	1.89989	3.12731	3.24483	2.63765	11.5887	10.0218	9.63003	12.6659	16.877	19.358	11.1643	9.92383	10.3808
O-Phosphoethanolamine	1.27273	0.853147	0.874126	2.97203	2.38462	3.17483	4.65734	5.20979	4.02098	14.6853	13.5664	6.70629	23.9161	31.8881	36.2937	28.951	28.1818	30.2797
averages	D0			D01			D02			D07			D10			D14
CDP-ethanolamine	1			1.71382			3.00326			10.4135			16.3003			10.4897
O-Phosphoethanolamine	1			2.84382			4.62937			11.6527			30.6993			29.1375
Standard deviation	D0			D01			D02			D07			D10			D14
CDP-ethanolamine	0.268583			0.785478			0.322038			1.03642			3.3831			0.627357
O-Phosphoethanolamine	0.236422			0.410409			0.594899			4.32007			6.27386			1.06131
Two-sided t-test (pvalue)	1			0.091782			0.014105			0.654263			0.0249209			1.26139e-05
	D0			D01			D02			D07			D10			D14
Lactate	1.29412	0.863777	0.842105	0.770898	0.678019	0.640867	0.708978	0.93808	0.693498	4.64396	4.24149	2.27245	8.0805	8.79257	11.8576	7.36842	6.34675	6.03715
Pyruvate	1.35078	0.836021	0.813204	0.901734	0.844235	0.862489	0.829632	0.895345	0.593246	1.5972	1.62458	0.381503	2.05354	3.31305	4.03407	1.18649	1.01308	1.41466
averages	D0			D01			D02			D07			D10			D14
Lactate	1			0.696594			0.780186			3.7193			9.57688			6.58411
Pyruvate	1			0.869486			0.772741			1.2011			3.13356			1.20475
Standard deviation	D0			D01			D02			D07			D10			D14
Lactate	0.254944			0.0669762			0.13696			1.26907			2.00698			0.696652
Pyruvate	0.303995			0.0293813			0.158882			0.70992			1.00239			0.201412
Two-sided t-test (pvalue)	1			0.0149207			0.953933			0.0399626			0.00762591			0.000211562
	D0			D01			D02			D07			D10			D14
aKG	1.25321	0.903151	0.843641	0.644107	0.465578	0.549592	1.11319	1.09568	0.913652	8.96149	7.98133	4.13069	12.217	14.9125	13.5473	9.27655	8.85648	9.34656
Succinic acid	0.963178	1.03682	1	1.15116	1.06977	1.30814	1.1376	0.829457	0.984496	1.74806	1.57946	0.846899	2.38372	2.81008	3.79845	1.80814	1.67829	1.65504
averages	D0			D01			D02			D07			D10			D14
aKG	1			0.553092			1.04084			7.0245			13.5589			9.15986
Succinic acid	1			1.17636			0.98385			1.39147			2.99742			1.71382
Standard deviation	D0			D01			D02			D07			D10			D14
aKG	0.221295			0.0893163			0.110495			2.55359			1.34776			0.26506
Succinic acid	0.0368217			0.121167			0.154071			0.47909			0.725731			0.0825029
Two-sided t-test (pvalue)	1			0.00200168			0.630115			0.0198563			0.00028093			1.284e-06

## Sheet: ED Fig.3B
RAS-OIS
	D00	D00	D00	D02	D02	D02	D04	D04	D04	D07	D07	D07	D14	D14	D14	D21	D21	D21
aKG	20500000	18900000	22500000	21400000	29200000	24200000	44900000	35100000	39000000	81400000	92900000	76700000	96400000	102000000	104000000	136000000	122000000	110000000
CDP-ethanolamine	3520000	3400000	3020000	2890000	3910000	3840000	3780000	3700000	3800000	3960000	3370000	3240000	7620000	7080000	7630000	9240000	6400000	6930000
Glycerol 3-phosphate	630000000	674000000	654000000	464000000	528000000	557000000	997000000	964000000	962000000	2400000000	2080000000	2100000000	3890000000	3480000000	3440000000	2540000000	2430000000	2490000000
Lactate	1090000000	1060000000	1090000000	1260000000	1510000000	2310000000	1480000000	1030000000	1250000000	3730000000	4170000000	4510000000	5470000000	6220000000	5280000000	7670000000	5730000000	5290000000
O-Phosphoethanolamine	13000000	13600000	12400000	11000000	15000000	16100000	22100000	21400000	22100000	11700000	8620000	10500000	95900000	90500000	74200000	130000000	85600000	91000000
Succinic acid	12000000	13300000	13900000	12600000	18000000	16100000	18300000	16200000	17500000	17200000	20300000	19300000	22000000	27100000	20800000	30200000	23000000	24700000
Glycerol	4350000	5420000	3430000	1890000	2780000	738000	1330000	735000	2330000	1970000	4460000	5520000	7220000	8480000	9030000	10000000	7770000	6080000
Pyruvate	15400000	16800000	16700000	14900000	20600000	28200000	16700000	13600000	17600000	17000000	35700000	29400000	28200000	25300000	21900000	23500000	24500000	27500000
	D0			D02			D04			D07			D14			D21
Glycerol 3-phosphate	0.965271	1.03269	1.00204	0.71093	0.808989	0.853422	1.52758	1.47702	1.47395	3.67722	3.18693	3.21757	5.96016	5.33197	5.27068	3.89173	3.72319	3.81512
Glycerol	0.988636	1.23182	0.779545	0.429545	0.631818	0.167727	0.302273	0.167045	0.529545	0.447727	1.01364	1.25455	1.64091	1.92727	2.05227	2.27273	1.76591	1.38182
averages	D0			D02			D04			D07			D14			D21
Glycerol 3-phosphate	1			0.791113			1.49285			3.36057			5.52094			3.81001
Glycerol	1			0.409697			0.332955			0.905303			1.87348			1.80682
Standard deviation	D0			D02			D04			D07			D14			D21
Glycerol 3-phosphate	0.0337543			0.0729086			0.0301155			0.274654			0.381611			0.0843857
Glycerol	0.22635			0.232681			0.183187			0.414175			0.210891			0.446861
Two-sided t-test (pvalue)	1			0.0535746			0.000413667			0.00102396			0.000131903			0.0015848
	D0			D02			D04			D07			D14			D21
CDP-ethanolamine	1.06237	1.02616	0.911469	0.872233	1.18008	1.15895	1.14085	1.1167	1.14688	1.19517	1.0171	0.977867	2.2998	2.13682	2.30282	2.78873	1.93159	2.09155
O-Phosphoethanolamine	1	1.04615	0.953846	0.846154	1.15385	1.23846	1.7	1.64615	1.7	0.9	0.663077	0.807692	7.37692	6.96154	5.70769	10	6.58462	7
averages	D0			D02			D04			D07			D14			D21
CDP-ethanolamine	1			1.07042			1.13481			1.06338			2.24648			2.27062
O-Phosphoethanolamine	1			1.07949			1.68205			0.790256			6.68205			7.86154
Standard deviation	D0			D02			D04			D07			D14			D21
CDP-ethanolamine	0.0787798			0.171962			0.0159703			0.115808			0.0949786			0.455768
O-Phosphoethanolamine	0.0461538			0.206454			0.0310881			0.11942			0.869004			1.86357
Two-sided t-test (pvalue)	1			0.956206			1.09917e-05			0.0466888			0.000924538			0.00724341
	D0			D02			D04			D07			D14			D21
Lactate	1.00926	0.981481	1.00926	1.16667	1.39815	2.13889	1.37037	0.953704	1.15741	3.4537	3.86111	4.17593	5.06481	5.75926	4.88889	7.10185	5.30556	4.89815
Pyruvate	0.944785	1.03067	1.02454	0.91411	1.2638	1.73006	1.02454	0.834356	1.07975	1.04294	2.19018	1.80368	1.73006	1.55215	1.34356	1.44172	1.50307	1.68712
averages	D0			D02			D04			D07			D14			D21
Lactate	1			1.5679			1.16049			3.83025			5.23765			5.76852
Pyruvate	1			1.30266			0.97955			1.67894			1.54192			1.54397
Standard deviation	D0			D02			D04			D07			D14			D21
Lactate	0.0160375			0.507854			0.20835			0.362099			0.460208			1.17253
Pyruvate	0.0479156			0.409361			0.128737			0.583704			0.193454			0.12771
Two-sided t-test (pvalue)	1			0.520088			0.269851			0.00559966			0.000213231			0.00343407
	D0			D02			D04			D07			D14			D21
aKG	0.993538	0.915994	1.09047	1.03716	1.41519	1.17286	2.17609	1.70113	1.89015	3.94507	4.50242	3.71729	4.67205	4.94346	5.04039	6.59128	5.91276	5.33118
Succinic acid	0.918367	1.01786	1.06378	0.964286	1.37755	1.23214	1.40051	1.2398	1.33929	1.31633	1.55357	1.47704	1.68367	2.07398	1.59184	2.31122	1.7602	1.89031
averages	D0			D02			D04			D07			D14			D21
aKG	1			1.2084			1.92246			4.05493			4.8853			5.94507
Succinic acid	1			1.19133			1.32653			1.44898			1.78316			1.98724
Standard deviation	D0			D02			D04			D07			D14			D21
aKG	0.0874168			0.191504			0.239123			0.403932			0.190931			0.63067
Succinic acid	0.0743306			0.209634			0.0811128			0.121086			0.256006			0.288017
Two-sided t-test (pvalue)	1			0.92206			0.0150031			0.000431682			7.31564e-05			0.000587185
