# Supplementary material for: A homoeostatic switch causing glycerol-3-phosphate and phosphoethanolamine accumulation triggers senescence by rewiring lipid metabolism
Source: Nat Metab. 2024 Feb 19;6(2):323–42. doi: 10.1038/s42255-023-00972-y (PMC10896726; doi:10.1038/s42255-023-00972-y)
Supplement: Supplementary file 28 — Statistical source data. [file 42255_2023_972_MOESM28_ESM.xlsx]

## Sheet: ED Fig.4E
RAS-OIS Myoblasts	D0	D0	D0	D2	D2	D2	D4	D4	D4	D7	D7	D7	D10	D10	D10	D14	D14	D14	D18	D18	D18
aKG	3390000	4220000	19300000	16100000	30100000	54600000	75300000	16300000	67100000	282000000	235000000	309000000	337000000	337000000	295000000	146000000	197000000	142000000	120000000	52100000	31600000
Glycerol 3-phosphate	59600000	83200000	107000000	83500000	80600000	111000000	171000000	98900000	96500000	425000000	438000000	520000000	616000000	594000000	674000000	436000000	497000000	373000000	926000000	943000000	922000000
Lactate	2460000000	2490000000	2570000000	2570000000	2420000000	2460000000	8460000000	4610000000	5980000000	17300000000	19300000000	19100000000	26500000000	30700000000	21100000000	6020000000	9860000000	8110000000	7310000000	7110000000	7350000000
Glycerol	4260000	5000000	4450000	5010000	5160000	4750000	9840000	3160000	6630000	12300000	12700000	12100000	14500000	16900000	12100000	8570000	10500000	11400000	9050000	10600000	4410000
O-Phosphoethanolamine	32300000	47500000	68700000	29800000	25500000	38900000	19600000	8510000	9800000	3240000	3190000	3280000	1710000	1460000	1660000	42400000	29500000	24800000	104000000	112000000	100000000
Pyruvate	294000000	308000000	326000000	343000000	313000000	326000000	589000000	294000000	426000000	269000000	306000000	301000000	120000000	117000	150000000	580000000	602000000	584000000	532000000	585000000	560000000
Succinic acid	53600000	50500000	55300000	48400000	44900000	52500000	147000000	69800000	112000000	186000000	199000000	196000000	180000000	209000000	147000000	133000000	179000000	145000000	137000000	139000000	129000000
			Lactate/Pyruvate			aKG/succinate
	D0	1.03151	0.996632	0.971856	0.38268	0.505617	2.1117
	D7	7.9283	7.77539	7.82264	9.17354	7.14522	9.53901
	averages		Lactate/Pyruvate			aKG/succinate
	D0	1			1
	D7	7.84211			8.61925
	Standard deviation		Lactate/Pyruvate			aKG/succinate
	D0	0.0299701			0.964723
	D7	0.0782931			1.28956
	Two-sided t-test (pvalue)	1.502e-08			0.00120824
			G3P/Glycerol		PEtn
	D0	0.767653	0.913022	1.31933	0.652525	0.959596	1.38788
	D18	5.61423	4.88128	11.4715	2.10101	2.26263	2.0202
	averages		G3P/Glycerol		PEtn
	D0	1			1
	D18	7.32234			2.12795
	Standard deviation		G3P/Glycerol		PEtn
	D0	0.285936			0.369338
	D7	3.61192			0.123436
	Two-sided t-test (pvalue)	0.0390732			0.00740174

## Sheet: ED Fig.4F
	Myoblasts Young	Myoblasts Young	Myoblasts Young	Myoblasts Young	Myoblasts Young	Myoblasts Young	Myoblasts Senescence	Myoblasts Senescence	Myoblasts Senescence	Myoblasts Senescence	Myoblasts Senescence	Myoblasts Senescence
Phosphoethanolamine	0.432922	0.380362	0.386547	0.280349	0.21564	0.148041	2.73093	1.90969	1.26008	1.98331	3.33264	3.33163
Glycerol	0.911883	1.00005	0.948631	0.960114	1.1035	0.947425	1.16281	1.12128	1.10838	1.2161	1.33414	1.15042
Glycerol-3Phosphate	0.236964	0.230977	0.262209	0.228538	0.277289	0.287082	1.66416	2.21462	3.15232	3.59831	2.41198	1.74217
	G3P/Glycerol						PEtn
Young	0.999751	0.888576	1.06341	0.915765	0.96674	1.16576	1.40875	1.23771	1.25784	0.912267	0.701701	0.481732
Senescent	5.50598	7.5986	10.9418	11.3836	6.95541	5.82617	8.88657	6.21423	4.10036	6.45378	10.8446	10.8413
averages	G3P/Glycerol						PEtn
Young	1						1
Senescent	8.03526						7.89012
stdeva	G3P/Glycerol						PEtn
Young	0.102092						0.362034
Senescent	2.5414						2.74462
t.test	G3P/Glycerol						PEtn
Young vs Senescent	4.88665e-05						0.000116243

## Sheet: ED Fig.4G
	PEtn
D0	0.652525	0.959596	1.38788
D2	0.60202	0.515152	0.785859
D4	0.39596	0.171919	0.19798
D7	0.0654546	0.0644444	0.0662626
D10	0.0345454	0.0294949	0.0335353
D14	0.856566	0.59596	0.50101
D18	2.10101	2.26263	2.0202
averages	PEtn
D0	1
D2	0.634343
D4	0.255286
D7	0.0653872
D10	0.0325252
D14	0.651178
D18	2.12795
stdeva	PEtn
D0	0.369338
D2	0.138218
D4	0.122522
D7	0.000910964
D10	0.00267247
D14	0.184097
D18	0.123436

## Sheet: ED Fig.4H
	Glycerol 3-P			Glycerol
D0	0.715773	0.999199	1.28503	0.932166	1.09409	0.973742
D2	1.0028	0.967974	1.33307	1.09628	1.1291	1.03939
D4	2.05364	1.18775	1.15893	2.15317	0.691466	1.45077
D7	5.10408	5.26021	6.245	2.69147	2.77899	2.6477
D10	7.39792	7.13371	8.09448	3.17287	3.69803	2.6477
D14	5.23619	5.96878	4.47958	1.87527	2.29759	2.49453
D18	11.1209	11.3251	11.0729	1.98031	2.31947	0.964989
averages	Glycerol 3-P			Glycerol
D0	1			1
D2	1.10128			1.08826
D4	1.46677			1.4318
D7	5.53643			2.70605
D10	7.54203			3.17287
D14	5.22818			2.22247
D18	11.1729			1.75492
stdeva	Glycerol 3-P			Glycerol
D0	0.284629			0.0840957
D2	0.201486			0.0453927
D4	0.508448			0.731038
D7	0.618582			0.0668501
D10	0.496333			0.525164
D14	0.744628			0.31639
D18	0.133913			0.704809
t.test	Glycerol 3-P vs Glycerol
D0	1
D2	0.918285
D4	0.949031
D7	0.00140266
D10	0.000469836
D14	0.00300022
D18	2.21606e-05

## Sheet: ED Fig.4I
	Lactate			Pyruvate
D0	0.981383	0.993351	1.02527	0.950431	0.99569	1.05388
D2	1.02527	0.965426	0.981383	1.10884	1.01185	1.05388
D4	3.375	1.8391	2.38564	1.90409	0.950431	1.37716
D7	6.9016	7.69947	7.61968	0.869612	0.989224	0.97306
D10	10.5718	12.2473	8.41755	0.387931	0.00037823	0.484914
D14	2.4016	3.93351	3.23537	1.875	1.94612	1.88793
D18	2.91622	2.83644	2.93218	1.71983	1.89116	1.81034
averages	Lactate			Pyruvate
D0	1			1
D2	0.990691			1.05819
D4	2.53324			1.41056
D7	7.40691			0.943966
D10	10.4122			0.291074
D14	3.19016			1.90302
D18	2.89495			1.80711
stdeva	Lactate			Pyruvate
D0	0.0226845			0.0518587
D2	0.0309872			0.0486348
D4	0.778519			0.477709
D7	0.439434			0.0648972
D10	1.91987			0.256378
D14	0.766958			0.0378845
D18	0.051296			0.0857138
t.test	Lactate vs Pyruvate
D0	1
D2	0.112557
D4	0.10033
D7	1.47216e-05
D10	0.000825824
D14	0.0439738
D18	4.65224e-05

## Sheet: ED Fig.4J
	αKG			Succinate
D0	0.377926	0.470457	2.15162	1.00878	0.950439	1.04078
D2	1.79487	3.35563	6.08696	0.910916	0.845044	0.98808
D4	8.39465	1.81717	7.48049	2.76662	1.31368	2.1079
D7	31.4381	26.1984	34.4482	3.50063	3.74529	3.68883
D10	37.5697	37.5697	32.8874	3.3877	3.9335	2.76662
D14	16.2765	21.9621	15.8305	2.50314	3.36888	2.72898
D18	13.3779	5.80825	3.52285	2.57842	2.61606	2.42785
averages	αKG			Succinate
D0	1			1
D2	3.74582			0.91468
D4	5.89744			2.06274
D7	30.6949			3.64492
D10	36.0089			3.36261
D14	18.023			2.867
D18	7.56968			2.54078
stdeva	αKG			Succinate
D0	0.998402			0.0458053
D2	2.17248			0.0715924
D4	3.56305			0.727527
D7	4.17478			0.128109
D10	2.70331			0.583842
D14	3.4186			0.449072
D18	5.15825			0.0995891
t.test	αKG/Succinate
D0	1
D2	0.0870696
D4	0.141816
D7	0.000359686
D10	3.37957e-05
D14	0.00159754
D18	0.166625
