# Supplementary material for: A homoeostatic switch causing glycerol-3-phosphate and phosphoethanolamine accumulation triggers senescence by rewiring lipid metabolism
Source: Nat Metab. 2024 Feb 19;6(2):323–42. doi: 10.1038/s42255-023-00972-y (PMC10896726; doi:10.1038/s42255-023-00972-y)
Supplement: Supplementary file 29 — Statistical source data. [file 42255_2023_972_MOESM29_ESM.xlsx]

## Sheet: ED Fig.6D
	GPD2 activity
	DDIS		RAS-OIS
	Prolif	DDIS	Prolif	RAS-OIS
	13.75	13.2	17.35	14.3
	13.5	13	13.5	15.9

## Sheet: ED Fig.6F
	p21/actin
	Prolif.	RAS-OIS + GFP	RAS-OIS + GPD1
	1	3.96633	2.38397
	1	3.5612	2.37987
	1	1.501	2.06
	p16/actin
	Prolif.	RAS-OIS + GFP	RAS-OIS + GPD1
	1	2.30762	1.73141
	1	2.023	1.87721
	1	0.778936	0.510001

## Sheet: ED Fig.6G
IL6 mRNA							CDKN2A mRNA					CDKN1A mRNA
Proliferative	RAS-OIS +scramble shRNA	RAS-OIS +shGPD1					Proliferative	RAS-OIS +scramble shRNA	RAS-OIS +shGPD1			Proliferative	RAS-OIS +scramble shRNA	RAS-OIS +shGPD1
1.42101	13.8888	13.3534					0.816676	2.82771	2.68578			0.706627	2.77826	2.17665
1.04838	15.2789	15.3461					0.961948	4.19191	3.60103			1.13195	2.89603	2.57559
0.671245	4.98829	9.83335					1.27291	2.91111	1.18251			1.25021	2.78672	3.12735

## Sheet: ED Fig.6H
RAS OIS
probeId	entrezId	hgncSymbol	WI38_RAS_D00_REP1	WI38_RAS_D00_REP2	WI38_RAS_D02_REP1	WI38_RAS_D02_REP2	WI38_RAS_D04_REP1	WI38_RAS_D04_REP2	WI38_RAS_D07_REP1	WI38_RAS_D07_REP2	WI38_RAS_D14_REP1	WI38_RAS_D14_REP2	WI38_RAS_D21_REP1	WI38_RAS_D21_REP2	pVals	qVals	maxFC	lowlyExpressed	wgcnaModuleColor	wgcnaModuleLabel	trend
TC04001706.hg.1	2710	GK	4.19056	3.79342	4.72397	4.81013	4.97883	5.30718	5.35039	5.74111	4.72817	4.80582	4.58317	4.60305	0.0948447	0.136297	1.55376	FALSE	darkgreen	I	UP
		Foldchange	1.14756	0.871413	1.66091	1.76313	1.98183	2.48834	2.56401	3.36154	1.66575	1.75787	1.50648	1.52738
RAF OIS
probeId	entrezId	hgncSymbol	GSM4254360_WI38_RAF_T0_REP1.gz	GSM4254359_WI38_RAF_T0_REP2.gz	GSM4254370_WI38_RAF_12H_REP1.gz	GSM4254369_WI38_RAF_12H_REP2.gz	GSM4254368_WI38_RAF_24H_REP1.gz	GSM4254367_WI38_RAF_24H_REP2.gz	GSM4254366_WI38_RAF_48H_REP1.gz	GSM4254365_WI38_RAF_48H_REP2.gz	GSM4254364_WI38_RAF_72H_REP1.gz	GSM4254363_WI38_RAF_72H_REP2.gz	GSM4254362_WI38_RAF_96H_REP1.gz	GSM4254361_WI38_RAF_96H_REP2.gz	pVals	qVals	maxFC	lowlyExpressed	wgcnaModuleColor
TC04001706.hg.1	2710	GK	4.50098	4.44453	4.89983	4.94805	4.87077	4.95337	5.67756	5.66743	5.70171	5.72617	5.6282	5.59083	0.000930643	0.00538632	1.24119	FALSE	magenta
		Foldchange	1.01976	0.980628	1.34451	1.3902	1.31769	1.39534	2.30506	2.28894	2.34397	2.38406	2.22753	2.17058
DDIS
probeId	entrezId	hgncSymbol	WI38_DDIS_T0_REP1	WI38_DDIS_T0_REP2	WI38_DDIS_T0_REP3	WI38_DDIS_24H_REP1	WI38_DDIS_24H_REP2	WI38_DDIS_24H_REP3	WI38_DDIS_48H_REP1	WI38_DDIS_48H_REP2	WI38_DDIS_48H_REP3	WI38_DDIS_168H_REP1	WI38_DDIS_168H_REP2	WI38_DDIS_168H_REP3	WI38_DDIS_168H_REP4	WI38_DDIS_168H_REP5	WI38_DDIS_240H_REP4	WI38_DDIS_240H_REP5	WI38_DDIS_336H_REP4	WI38_DDIS_336H_REP5	pVals	qVals	maxFC	lowlyExpressed	wgcnaModuleColor	wgcnaModuleLabel	trend
TC0X000141.hg.1	2710	GK	6.68487	6.92245	6.95386	7.09453	6.82669	6.73112	7.07422	6.80149	6.6757	7.02274	7.07829	7.21095	7.13487	7.10318	6.78972	6.67372	7.8172	7.48218	0.049656	0.109503	0.795965	FALSE	unchanged	unchanged	STABLE
		Foldchange	0.889547	1.04879	1.07187	1.18165	0.981437	0.918529	1.16513	0.964442	0.883909	1.12429	1.16842	1.28096	1.21516	1.18876	0.956604	0.882702	1.95	1.54591
RS
probeId	entrezId	hgncSymbol	WI38_REPLICATIVE_T1_P1_REP1	WI38_REPLICATIVE_T1_P1_REP2	WI38_REPLICATIVE_T2_P3_REP1	WI38_REPLICATIVE_T2_P3_REP2	WI38_REPLICATIVE_T3_P5_REP1	WI38_REPLICATIVE_T3_P5_REP2	WI38_REPLICATIVE_T4_P8_REP1	WI38_REPLICATIVE_T4_P8_REP2	WI38_REPLICATIVE_T5_P12_REP1	WI38_REPLICATIVE_T5_P12_REP2	WI38_REPLICATIVE_T6_P14_REP1	WI38_REPLICATIVE_T6_P14_REP2	WI38_REPLICATIVE_T7_P17_REP1	WI38_REPLICATIVE_T7_P17_REP2	WI38_REPLICATIVE_T8_P18_REP1	WI38_REPLICATIVE_T8_P18_REP2	WI38_REPLICATIVE_T8_P18_REP1_BIS	WI38_REPLICATIVE_T8_P18_REP2_BIS	pVals	qVals	maxFC	lowlyExpressed	wgcnaModuleColor	wgcnaModuleLabel	trend
TC0X000141.hg.1	2710	GK	6.89477	6.67404	7.38919	7.37965	6.90835	7.24635	7.33242	7.56157	7.02981	7.30558	6.94429	7.31587	7.20856	7.61264	7.89794	7.38235	7.73151	7.40621	0.212996	0.244219	0.820096	FALSE	unchanged	unchanged	STABLE
		Foldchange	1.0795	0.926354	1.52075	1.51073	1.08971	1.37739	1.46207	1.71375	1.18543	1.43512	1.1172	1.44539	1.34179	1.7755	2.16375	1.51356	1.928	1.5388
RAS-OIS Myoblasts																				wgcnaModuleLabel	trend
probeId	entrezId	hgncSymbol	MYOBLAST_RAS_T0_REP1	MYOBLAST_RAS_T0_REP2_BIS	MYOBLAST_RAS_T0_REP2	MYOBLAST_RAS_48H_REP1	MYOBLAST_RAS_48H_REP2	MYOBLAST_RAS_96H_REP1	MYOBLAST_RAS_96H_REP2	MYOBLAST_RAS_168H_REP1	MYOBLAST_RAS_168H_REP2	MYOBLAST_RAS_240H_REP1	MYOBLAST_RAS_240H_REP2	MYOBLAST_RAS_336H_REP1	MYOBLAST_RAS_336H_REP2_BIS	MYOBLAST_RAS_432H_REP1	MYOBLAST_RAS_432H_REP2	pVals	qVals	maxFC	lowlyExpressed	wgcnaModuleColor	wgcnaModuleLabel	trend
TC0X000141.hg.1	2710	GK	3.92261	3.78078	3.76815	4.70724	4.74431	4.8459	4.95157	5.26626	5.34181	5.95139	6.16368	5.24972	5.23196	4.6939	4.7985	0.000864543	0.011445	2.23369	FALSE	unchanged	unchanged	STABLE
		Foldchange	1.07085	0.970589	0.962131	1.84471	1.89272	2.03081	2.18514	2.71774	2.86387	4.36973	5.06243	2.68678	2.6539	1.82772	1.96517
	Fibroblasts															Myoblasts
		RAS-OIS		RAF-OIS		DDIS			RS								RAS-OIS
Fold change maximal	Prolif	1.14756	0.871413	1.01976	0.980628	0.889547	1.04879	1.07187	1.0795	0.926354					Fold change maximal	Prolif	1.07085	0.970589	0.962131
	Senescence	2.56401	3.36154	2.34397	2.38406	1.95	1.54591		2.16375	1.51356	1.928	1.5388				Senescence	4.36973	5.06243

## Sheet: ED Fig.6I
	Prolif.	RAS-OIS	Prolif.	DDIS
	0.913	0.663	1.11	3.98
	1.06	0.643	0.908	3.16
	1.02	0.655	0.985	2.87
average	0.997667	0.653667	1.001	3.33667
stdeva	0.0760022	0.0100664	0.101946	0.575702
t-test (Prolif. Vs Senescent)		0.00147777		0.00228929
