# Supplementary material for: A homoeostatic switch causing glycerol-3-phosphate and phosphoethanolamine accumulation triggers senescence by rewiring lipid metabolism
Source: Nat Metab. 2024 Feb 19;6(2):323–42. doi: 10.1038/s42255-023-00972-y (PMC10896726; doi:10.1038/s42255-023-00972-y)
Supplement: Supplementary file 31 — Statistical source data. [file 42255_2023_972_MOESM31_ESM.xlsx]

## Sheet: ED Fig.7C
	Prolif.			Nutlin-3 Day 6			Nutlin-3 Day 10
p21	1	1	1	7.78124	6.1475	6.56593	7.49018	10.7779	8.28212
IL6	1	1	1	0.924984	0.60815	0.548096	0.896577	0.565461	0.499134
IL1a	1	1	1	0.304075	0.0945683	0.52033	0.05283	0.918594	1.0924
IL8	1	1	1	0.618781	0.105294	0.079247	0.0741968	0.0639239	0.0654937
averages	Prolif.			Nutlin-3 Day 6			Nutlin-3 Day 10
p21	1			6.83156			8.85006
IL6	1			0.693743			0.653724
IL1a	1			0.306325			0.687941
IL8	1			0.267774			0.0678715
standard deviation	Prolif.			Nutlin-3 Day 6			Nutlin-3 Day 10
p21	0			0.848642			1.71585
IL6	0			0.202499			0.212916
IL1a	0			0.21289			0.556845
IL8	0			0.30426			0.00553381
Two-sided t-test	Prolif vs Day 6			Prolif vs Day 10
p21	0.000285431			0.00137271
IL6	0.0588282			0.0479778
IL1a	0.00485358			0.386687
IL8	0.0140502			8.28073e-10

## Sheet: ED Fig.7E
	DMSO			Nutlin
Glycerol 3-phosphate	65700000	56300000	70400000	201000000	229000000	246000000
Glycerol 3-phosphate	DMSO	Nutlin
	1.02443	3.1341
	0.877859	3.57069
	1.09771	3.83576
averages	1	3.51351
standard deviation	0.508286	1.78042
Two-sided t-test (DMSO vs Nutlin)		0.000303497
