# Supplementary material for: A homoeostatic switch causing glycerol-3-phosphate and phosphoethanolamine accumulation triggers senescence by rewiring lipid metabolism
Source: Nat Metab. 2024 Feb 19;6(2):323–42. doi: 10.1038/s42255-023-00972-y (PMC10896726; doi:10.1038/s42255-023-00972-y)
Supplement: Supplementary file 33 — Statistical source data. [file 42255_2023_972_MOESM33_ESM.xlsx]

## Sheet: ED Fig.8C
	Prolif.	RAS-OIS	Prolif.	DDIS
	1.13	1.28	0.868	1.56
	0.957	1.27	0.907	1.39
	0.911	1.38	1.22	1.92
	Prolif.	RAS-OIS	Prolif.	DDIS
Averages	0.999333	1.31	0.998333	1.62333
standard deviation	0.115474	0.0608276	0.192957	0.270617
Two-sided t-test (pvalue)	Prolif vs RAS-OIS	0.0145791	Prolif vs DDIS	0.0311669
Fig.S13B
Etn decay DDIS	Prolif.			DDIS
0h	0.868	0.907	1.22	0.959	0.856	1.18
1h	0.0188	0.0217	0.0254	0.0677	0.0698	0.0793
3h	0.00507	0.00507	0.00863	0.01	0.00883	0.00889
6h	0.00454	0.00303	0.0122	0.0066	0.0066	0.00584

## Sheet: ED Fig.8D
Etn MW+2 conversion rate	Prolif.			DDIS
0h	0.868	0.907	1.22	0.959	0.856	1.18
1h	0.0188	0.0217	0.0254	0.0677	0.0698	0.0793
3h	0.00507	0.00507	0.00863	0.01	0.00883	0.00889
6h	0.00454	0.00303	0.0122	0.0066	0.0066	0.00584
	Prolif.			DDIS
0h	0.192957			0.165543
1h	0.00330807			0.00618088
3h	0.00205537			0.000658863
6h	0.00491672			0.000438786

## Sheet: ED Fig.8E
RAS-OIS
probeId	entrezId	hgncSymbol	WI38_RAS_D00_REP1	WI38_RAS_D00_REP2	WI38_RAS_D02_REP1	WI38_RAS_D02_REP2	WI38_RAS_D04_REP1	WI38_RAS_D04_REP2	WI38_RAS_D07_REP1	WI38_RAS_D07_REP2	WI38_RAS_D14_REP1	WI38_RAS_D14_REP2	WI38_RAS_D21_REP1	WI38_RAS_D21_REP2	pVals	qVals	maxFC	lowlyExpressed	wgcnaModuleColor	wgcnaModuleLabel	trend
TC17001963.hg.1	5833	PCYT2	7.03036	7.03243	6.96379	6.9248	7.01144	7.07503	6.78733	6.86631	6.75121	6.68083	6.7702	6.74951	0.00712584	0.0187267	-0.315372	FALSE	unchanged	unchanged	STABLE
		Foldchange	0.999284	1.00072	0.954222	0.928782	0.986263	1.03071	0.844362	0.891875	0.823485	0.784281	0.834399	0.822516
RAF-OIS
probeId	entrezId	hgncSymbol	GSM4254360_WI38_RAF_T0_REP1.gz	GSM4254359_WI38_RAF_T0_REP2.gz	GSM4254370_WI38_RAF_12H_REP1.gz	GSM4254369_WI38_RAF_12H_REP2.gz	GSM4254368_WI38_RAF_24H_REP1.gz	GSM4254367_WI38_RAF_24H_REP2.gz	GSM4254366_WI38_RAF_48H_REP1.gz	GSM4254365_WI38_RAF_48H_REP2.gz	GSM4254364_WI38_RAF_72H_REP1.gz	GSM4254363_WI38_RAF_72H_REP2.gz	GSM4254362_WI38_RAF_96H_REP1.gz	GSM4254361_WI38_RAF_96H_REP2.gz	pVals	qVals	maxFC	lowlyExpressed	wgcnaModuleColor	wgcnaModuleLabel	trend
TC17001963.hg.1	5833	PCYT2	7.83011	7.8053	7.46177	7.48201	7.38758	7.41879	7.46032	7.43955	7.50531	7.53637	7.54861	7.54079	0.00500857	0.015174	-0.414518	FALSE	unchanged	unchanged	STABLE
		Foldchange			0.781366	0.792401			0.78058	0.769421	0.805305	0.822831	0.829838	0.825354
DDIS
probeId	entrezId	hgncSymbol	WI38_DDIS_T0_REP1	WI38_DDIS_T0_REP2	WI38_DDIS_T0_REP3	WI38_DDIS_24H_REP1	WI38_DDIS_24H_REP2	WI38_DDIS_24H_REP3	WI38_DDIS_48H_REP1	WI38_DDIS_48H_REP2	WI38_DDIS_48H_REP3	WI38_DDIS_168H_REP1	WI38_DDIS_168H_REP2	WI38_DDIS_168H_REP3	WI38_DDIS_168H_REP4	WI38_DDIS_168H_REP5	WI38_DDIS_240H_REP4	WI38_DDIS_240H_REP5	WI38_DDIS_336H_REP4	WI38_DDIS_336H_REP5	pVals	qVals	maxFC	lowlyExpressed	wgcnaModuleColor	wgcnaModuleLabel	trend
TC17001963.hg.1	5833	PCYT2	7.65398	7.56773	7.49415	7.46263	7.52998	7.60771	7.54839	7.70001	7.64225	7.56676	7.61918	7.64385	7.6321	7.58834	7.5265	7.53475	7.41095	7.41393	7.16159e-05	0.0041979	-0.159513	FALSE	unchanged	unchanged	STABLE
		Foldchange			0.947499	0.927024	0.971323	1.0251	0.983798	1.09282	1.04993	0.996405	1.03328	1.0511	1.04257	1.01142	0.968984	0.974545
RS
probeId	entrezId	hgncSymbol	WI38_REPLICATIVE_T1_P1_REP1	WI38_REPLICATIVE_T1_P1_REP2	WI38_REPLICATIVE_T2_P3_REP1	WI38_REPLICATIVE_T2_P3_REP2	WI38_REPLICATIVE_T3_P5_REP1	WI38_REPLICATIVE_T3_P5_REP2	WI38_REPLICATIVE_T4_P8_REP1	WI38_REPLICATIVE_T4_P8_REP2	WI38_REPLICATIVE_T5_P12_REP1	WI38_REPLICATIVE_T5_P12_REP2	WI38_REPLICATIVE_T6_P14_REP1	WI38_REPLICATIVE_T6_P14_REP2	WI38_REPLICATIVE_T7_P17_REP1	WI38_REPLICATIVE_T7_P17_REP2	WI38_REPLICATIVE_T8_P18_REP1	WI38_REPLICATIVE_T8_P18_REP2	WI38_REPLICATIVE_T8_P18_REP1_BIS	WI38_REPLICATIVE_T8_P18_REP2_BIS	pVals	qVals	maxFC	lowlyExpressed	wgcnaModuleColor	wgcnaModuleLabel	trend
TC17001963.hg.1	5833	PCYT2	7.47462	7.46114	7.66266	7.65371	7.39904	7.52879	7.64563	7.62946	7.3137	7.33681	7.30051	7.2957	7.30619	7.28863	7.43184	7.42611	7.44551	7.42379	3.77332e-05	0.00133223	0.190304	FALSE	unchanged	unchanged	STABLE
		Foldchange			1.09418	1.08742	0.911452	0.997222	1.08134	1.06929	0.859098	0.872973	0.851279	0.848445			0.932411	0.92871	0.941286	0.92722
			PCYT2 Maximal foldchange		RAS-OIS		RAF-OIS		DDIS		RS
				Prolif.	0.999284	1.00072	1.00864	0.991437	1.0585	0.997078	0.960474	0.951537
				Senescence	0.823485	0.784281	0.742199	0.758428	0.894404	0.896251	0.854637	0.844298
