# Supplementary material for: A homoeostatic switch causing glycerol-3-phosphate and phosphoethanolamine accumulation triggers senescence by rewiring lipid metabolism
Source: Nat Metab. 2024 Feb 19;6(2):323–42. doi: 10.1038/s42255-023-00972-y (PMC10896726; doi:10.1038/s42255-023-00972-y)
Supplement: Supplementary file 35 — Statistical source data. [file 42255_2023_972_MOESM35_ESM.xlsx]

## Sheet: ED Fig.9A
	Prolif			shCtrl			shPCYT2
	1	1	1	0.946058	1.07549	0.982821	0.150205	0.104748	0.103306
	Prolif			shCtrl			shPCYT2
averages	1			1.00146			0.11942
standard deviation	0			0.0667006			0.0266701
Two-sided t-test (pvalue)	shCtrl vs shPCYT2			2.89021e-05
