# Supplementary material for: A homoeostatic switch causing glycerol-3-phosphate and phosphoethanolamine accumulation triggers senescence by rewiring lipid metabolism
Source: Nat Metab. 2024 Feb 19;6(2):323–42. doi: 10.1038/s42255-023-00972-y (PMC10896726; doi:10.1038/s42255-023-00972-y)
Supplement: Supplementary file 37 — Statistical source data. [file 42255_2023_972_MOESM37_ESM.xlsx]

## Sheet: ED Fig.10A
	p16	p21	IL1a	TNFa	GK
PI3KCA-WT	0.272897	1.01195	2.66792	0.428221	0.601116
	0.844652	0.918367	1.06121	1.35795	2.96024
	3.17428	0.563365	0.946526	2.76337	0.34525
	0.633505	0.912023	1.05024	0.379305	0.613746
	2.02993	1.48673	1.05388	1.23236	0.242442
	0.245949	0.409559	0.417751	0.446406	0.692898
	4.32119	3.43937	0.807041	2.98231	0.914284
PI3KCA-AdipoCre	6.5497	5.49128	4.82562	5.8825	5.524
	5.60389	5.88541	3.00156	3.73583	4.01587
	3.71002	3.34532	4.64511	3.10895	2.53277
	4.52033	6.30783	3.50816	3.22976	3.52034
	11.2078	16.8788	2.64032	1.63742	3.44789
	14.9433	28.783	8.17214	1.59818	5.31738
	7.73515	14.4414	7.08965	9.3271	4.53378
averages	p16	p21	IL1a	TNFa	GK
PI3KCA-WT	1.64606	1.24877	1.14351	1.36999	0.909997
PI3KCA-AdipoCre	7.75288	11.5904	4.84037	4.07425	4.12743
standard deviation	p16	p21	IL1a	TNFa	GK
PI3KCA-WT	1.58916	1.02535	0.710172	1.10163	0.930805
PI3KCA-AdipoCre	2.29798	1.88788	1.50527	1.93681	1.95491
Two-sided t-test (pvalues) PI3KCA-WT vs PI3KCA-AdipoCre	0.00279387	0.0113477	0.000818027	0.0316738	6.30825e-05

## Sheet: ED Fig.10B
	GK/a-tubulin
		PI3KCA-WT	PI3KCA-AdipoCre
		0.292586	2.65155
		1.13795	3.64321
		1.56946	5.68275
	averages	1	3.9925
	standard deviation	0.64952	1.5455
	Two-sided t-test (pvalues) PI3KCA-WT vs PI3KCA-AdipoCre	0.0365111
